# Supplementary material for: Exploration of mobile genetic elements in the ruminal microbiome of Nellore cattle
Source: Sci Rep. 2024 Jun 6;14:13056. doi: 10.1038/s41598-024-63951-7 (PMC11156634; doi:10.1038/s41598-024-63951-7)
Supplement: Supplementary file 1 — Supplementary Tables. [file 41598_2024_63951_MOESM1_ESM.xlsx]

## Sheet: Supplementary Table 1
Supplementary Table 1 - Assembled genomes and their quality
cluster_id	abundance	completeness	marker_gene_overrepresentation	marker_lineage	mash_reference	mash_hashes	mash_p-value	genome_size	gc%	num_contigs	n50	mean_contig_length	kmer_coherence
bin_001	1.4789e+16	98.81	2.6	f__Lachnospiraceae (UID1286)	Butyrivibrio_sp._XBB1001.fna	2.0	0.0108845	4321819.0	43.72	156.0	228912.0	27703.97	0.016
bin_002	0.26401147028373656	29.17	8.33	root (UID1)	Fibrobacter_succinogenes_subsp._succinogenes_S85.fna	20.0	5.45309e-81	4221957.0	46.76	438.0	22454.0	9639.17	0.013
bin_003	1.76028e+16	94.44	3.08	f__Lachnospiraceae (UID1286)	Lachnospiraceae_bacterium_TWA4.fna	3.0	1.06133e-06	3899904.0	45.93	257.0	107672.0	15174.72	0.018
bin_004	0.5739051309838283	99.3	2.17	f__Spirochaetaceae (UID2535)	Clostridium_saccharobutylicum_DSM_13864.fna	2.0	0.0119106	3706768.0	46.1	173.0	45294.0	21426.4	0.015
bin_005	1.6436e+16	91.85	9.88	o__Bacteroidales (UID2716)	Prevotella_denticola_F0289.fna	3.0	7.47857e-07	3347329.0	48.26	75.0	72676.0	44631.05	0.009
bin_006	0.6871771857370588	96.5	2.5	f__Spirochaetaceae (UID2535)	Bartonella_quintana_RM_11.fna	1.0	0.00024268	3257848.0	45.57	181.0	42828.0	17999.16	0.016
bin_007	0.5787868741825468	92.07	3.54	f__Lachnospiraceae (UID1286)	Lachnospiraceae_bacterium_AC3007.fna	4.0	6.05963e-11	3183938.0	47.53	414.0	26430.0	7690.67	0.014
bin_008	0.2905661919833029	88.48	3.19	o__Bacteroidales (UID2716)	Prevotella_sp._CAG_1092.fna	3.0	7.42173e-07	3147697.0	48.79	194.0	30545.0	16225.24	0.011
bin_009	0.16363855942380737	97.9	1.05	f__Spirochaetaceae (UID2535)	Treponema_succinifaciens_DSM_2489.fna	2.0	0.00538523	3064196.0	43.57	122.0	33548.0	25116.36	0.012
bin_010	0.3042657327072017	44.72	7.02	k__Bacteria (UID203)	Butyrivibrio_sp._AE2032.fna	5.0	2.36706e-14	3063546.0	46.09	614.0	2704.0	4989.49	0.014
bin_011	0.3998187223269301	90.93	2.15	k__Bacteria (UID2569)	Alistipes_sp._CAG_268.fna	2.0	0.00520273	3020375.0	52.59	87.0	84316.0	34716.95	0.01
bin_012	27543606220922	95.53	4.74	f__Lachnospiraceae (UID1286)	Blautia_producta_ATCC_27340_DSM_2950.fna	2.0	0.0010503	3016261.0	46.42	339.0	8712.0	8897.53	0.017
bin_013	0.14820615619563962	43.86	3.51	k__Bacteria (UID203)	Lachnospiraceae_bacterium_JC7.fna	3.0	8.29358e-07	2949061.0	44.95	663.0	5394.0	4448.06	0.016
bin_014	0.176636944253943	94.44	0.48	f__Lachnospiraceae (UID1286)	Clostridium_sp._CAG_510.fna	3.0	5.61164e-07	2924016.0	46.68	114.0	73980.0	25649.26	0.012
bin_015	0.0737779952668678	88.2	0.54	o__Clostridiales (UID1212)	Ruminococcus_flavefaciens_MA2007.fna	21.0	5.08022e-88	2862152.0	45.76	122.0	46882.0	23460.26	0.011
bin_016	0.11723914369205071	76.02	2.15	f__Lachnospiraceae (UID1286)	Clostridium_sp._SY8519.fna	1.0	0.000318442	2768063.0	51.76	421.0	7798.0	6574.97	0.014
bin_017	1.20045e+16	94.01	4.15	f__Lachnospiraceae (UID1286)	Lachnospiraceae_bacterium_P6A3.fna	4.0	4.53689e-11	2724487.0	45.0	366.0	4637.0	7443.95	0.015
bin_018	0.09590320005739877	90.59	1.99	k__Bacteria (UID2569)	Staphylococcus_aureus_subsp._aureus_T0131.fna	1.0	0.000318401	2696767.0	50.05	45.0	30730.0	59928.16	0.007
bin_019	2.66224e+16	92.09	6.21	o__Clostridiales (UID1120)	Ruminococcaceae_bacterium_AB4001.fna	3.0	6.22658e-07	2691503.0	47.31	486.0	2581.0	5538.07	0.016
bin_020	3.59968e+16	89.58	4.51	o__Clostridiales (UID1120)	Butyrivibrio_sp._AE2032.fna	6.0	1.09339e-18	2685637.0	44.87	372.0	10354.0	7219.45	0.016
bin_021	0.7412335355903188	91.3	6.71	f__Lachnospiraceae (UID1286)	Clostridium_sp._CAG_411.fna	2.0	0.00506199	2601967.0	44.43	412.0	2250.0	6315.45	0.015
bin_022	0.38889878909239434	94.75	1.17	f__Lachnospiraceae (UID1286)	Clostridium_sp._KLE_1755.fna	2.0	0.00086561	2527706.0	45.42	108.0	12608.0	23404.69	0.013
bin_023	0.15181659748072565	54.55	1.72	k__Bacteria (UID203)	Halorhabdus_tiamatea_SARL4B.fna	1.0	0.000299913	2482137.0	47.91	92.0	15001.0	26979.75	0.009
bin_024	0.319508848905536	75.79	0.89	o__Clostridiales (UID1212)	Oscillibacter_sp._CAG_241.fna	3.0	2.43401e-07	2371161.0	57.73	214.0	8422.0	11080.19	0.015
bin_025	0.15019659504166585	66.31	0.85	f__Lachnospiraceae (UID1286)	Megasphaera_genomosp._type_1_str._28L.fna	3.0	1.88717e-07	2313861.0	45.37	112.0	27124.0	20659.47	0.011
bin_026	1.39458e+16	59.28	3.51	k__Bacteria (UID203)	Ruminococcaceae_bacterium_AB4001.fna	7.0	4.78609e-24	2287142.0	45.84	440.0	6619.0	5198.05	0.015
bin_027	0.19999603037767147	43.86	0.88	k__Bacteria (UID203)	Butyrivibrio_sp._AE3003.fna	32.0	1.23394e-143	2249820.0	40.24	181.0	7013.0	12429.94	0.011
bin_028	5582000482683120	71.45	0.71	o__Clostridiales (UID1120)	Ruminococcaceae_bacterium_AB4001.fna	3.0	4.20019e-07	2142134.0	47.0	682.0	7126.0	3140.96	0.018
bin_029	0.43458477159657616	69.68	3.64	f__Lachnospiraceae (UID1255)	Roseburia_sp._CAG_380.fna	2.0	0.00368903	2055846.0	50.42	389.0	3938.0	5284.95	0.014
bin_030	0.8472779285724629	58.4	5.52	f__Lachnospiraceae (UID1286)	Roseburia_sp._CAG_197.fna	3.0	2.64929e-07	1920625.0	46.48	455.0	6106.0	4221.15	0.015
bin_031	0.17531684693204938	61.19	9.74	o__Clostridiales (UID1212)	Eubacterium_sp._CAG_786.fna	2.0	0.00316621	1890260.0	51.84	365.0	3051.0	5178.79	0.014
bin_032	0.09483392989721788	78.95	9.48	k__Bacteria (UID203)	Bacteroidales_bacterium_ph8.fna	2.0	0.00353368	1856340.0	50.27	80.0	45339.0	23204.25	0.009
bin_033	0.1293902591355908	76.38	0.5	o__Clostridiales (UID1212)	Clostridium_sp._ASBs410.fna	2.0	0.00044085	1693292.0	51.35	86.0	32188.0	19689.44	0.008
bin_034	0.1393085369981526	46.84	7.89	k__Bacteria (UID203)	Lachnospiraceae_bacterium_CAG_364.fna	2.0	0.00244881	1618715.0	43.57	332.0	4606.0	4875.65	0.014
bin_035	0.07864131980964068	65.58	3.73	o__Bacteroidales (UID2716)	Prevotella_stercorea_DSM_18206.fna	2.0	0.00283367	1583054.0	45.52	261.0	11219.0	6065.34	0.012
bin_036	0.04454068762859149	27.35	3.51	k__Bacteria (UID203)	Staphylococcus_aureus_subsp._aureus_71193.fna	1.0	0.000213674	1437444.0	58.0	300.0	6381.0	4791.48	0.015
bin_037	0.13341245503571406	35.96	0.0	k__Bacteria (UID203)	Candidatus_Arthromitus_sp._SFB_mouse_Japan.fna	1.0	0.000167494	1351148.0	52.62	311.0	2655.0	4344.53	0.015
bin_038	0.0465591027986252	58.87	0.86	k__Bacteria (UID203)	Mycobacterium_sp._MCS.fna	1.0	4.19347	1294600.0	53.57	173.0	7027.0	7483.24	0.012
bin_039	0.25564049865885513	23.16	0.0	k__Bacteria (UID203)	Ruminococcaceae_bacterium_AB4001.fna	3.0	1.20842e-07	1155194.0	46.85	266.0	4112.0	4342.83	0.014
bin_040	0.035150038104939274	41.38	1.72	k__Bacteria (UID203)	Hyphomicrobium_nitrativorans_NL23.fna	1.0	0.000197857	1142356.0	56.0	162.0	28695.0	7051.58	0.013
bin_041	0.3510285714103258	28.77	8.77	k__Bacteria (UID203)	Streptococcus_pyogenes_MGAS1882.fna	1.0	0.000156769	1125133.0	46.85	329.0	3758.0	3419.86	0.015
bin_042	0.018432306760918987	22.79	0.0	o__Clostridiales (UID1212)	Ruminococcus_bicirculans.fna	2.0	0.00169757	1115541.0	46.56	38.0	209481.0	29356.34	0.012
bin_043	0.05564013567504353	31.03	1.72	k__Bacteria (UID203)	Prevotella_sp._P6B1.fna	2.0	0.00018114	1090288.0	48.37	32.0	33123.0	34071.5	0.011
bin_044	0.003983706592911778	73.12	0.0	k__Bacteria (UID203)	Aggregatibacter_segnis_ATCC_33393.fna	2.0	0.00127834	1082010.0	29.55	9.0	84304.0	120223.33	0.007
bin_045	0.0498769595022334	64.82	5.95	o__Clostridiales (UID1212)	Acidobacterium_capsulatum_ATCC_51196.fna	1.0	0.00019475	1080948.0	54.02	248.0	16926.0	4358.66	0.013
bin_046	0.04412428704709912	13.79	0.0	k__Bacteria (UID203)	Brachyspira_intermedia_PWS_A.fna	1.0	0.000185071	1080063.0	42.35	152.0	4287.0	7105.68	0.014
bin_047	0.03401499415667924	53.94	2.14	k__Bacteria (UID2372)	Roseburia_sp._CAG_182.fna	2.0	0.00135205	993752.0	44.58	192.0	5035.0	5175.79	0.013
bin_048	0.0560671827053926	30.75	0.0	k__Bacteria (UID203)	Streptomyces_sp._NRRL_F_525.fna	2.0	0.00205278	970741.0	57.15	261.0	4949.0	3719.31	0.015
bin_049	0.031379431201440225	0.0	0.0	root (UID1)	Butyrivibrio_sp._VCD2006.fna	4.0	4.11928e-12	936522.0	38.25	212.0	3408.0	4417.56	0.015
bin_050	0.034476236232302976	18.77	5.26	k__Bacteria (UID203)	Ruminococcaceae_bacterium_AB4001.fna	2.0	0.00113314	832182.0	45.18	227.0	2752.0	3666.0	0.014
bin_051	0.048260841101862816	28.39	9.65	k__Bacteria (UID203)	Lactococcus_lactis.fna	1.0	0.15612	727956.0	48.38	195.0	3267.0	3733.11	0.014
bin_052	0.07825353512154687	18.1	3.45	k__Bacteria (UID203)	Bifidobacterium_animalis_subsp._lactis_CNCM_I_2494.fna	1.0	0.000119494	720435.0	52.59	151.0	6065.0	4771.09	0.014
bin_053	0.050289861617631784	13.16	0.0	k__Bacteria (UID203)	Gluconacetobacter_diazotrophicus_PA1_5.fna	1.0	0.000136198	706326.0	53.94	193.0	2768.0	3659.72	0.015
bin_054	0.07871756270347517	22.57	0.0	k__Bacteria (UID203)	Paenibacillus_polymyxa_E681.fna	1.0	0.000135245	668570.0	51.45	92.0	25819.0	7267.07	0.016
bin_055	0.08772584830199878	19.83	1.72	k__Bacteria (UID203)	Azospirillum_brasilense_Sp245.fna	1.0	8.07056	652240.0	62.01	179.0	2555.0	3643.8	0.018
bin_056	0.08750505325923065	30.02	0.54	k__Bacteria (UID2569)	Streptomyces_coelicolor_A3_2_.fna	1.0	0.000136195	643505.0	50.44	79.0	9216.0	8145.63	0.015
bin_057	0.04132962494350259	7.76	0.0	k__Bacteria (UID203)	Propionibacterium_acnes_6609.fna	1.0	0.000114252	625228.0	48.86	163.0	3073.0	3835.75	0.013
bin_058	0.022286955859409117	0.0	0.0	root (UID1)	Pseudothermotoga_hypogea_DSM_11164_NBRC_106472.fna	1.0	0.000106809	599949.0	52.59	121.0	5375.0	4958.26	0.013
bin_059	0.16611478085840164	13.96	0.72	f__Lachnospiraceae (UID1286)	Staphylococcus_sp._JGI_0001002_I23.fna	2.0	0.000402975	597420.0	35.5	153.0	9939.0	3904.71	0.018
bin_060	0.1868853531176722	4.17	4.17	root (UID1)	Clostridium_sp._SY8519.fna	1.0	9.64863	499056.0	46.63	142.0	2344.0	3514.48	0.016
bin_061	0.08748464147311161	24.56	0.0	k__Bacteria (UID203)	Elytrophorus_spicatus.fna	1.0	2.38484	454601.0	35.92	123.0	3170.0	3695.94	0.015
bin_062	0.02073282850287812	0.0	0.0	root (UID1)	Mycoplasma_gallisepticum_VA94_7994_1_7P.fna	1.0	6.85236	438435.0	46.02	9.0	72501.0	48715.0	0.012
bin_063	0.013997738823445452	21.0	0.0	k__Bacteria (UID203)	Clostridium_sp._SY8519.fna	1.0	7.87518	394561.0	59.03	106.0	3091.0	3722.27	0.014
bin_064	0.16766626036722349	0.0	0.0	root (UID1)	Rhodobacter_sphaeroides_ATCC_17025.fna	1.0	2.10847	386934.0	46.62	104.0	11826.0	3720.52	0.018
bin_065	0.03796353674881622	0.0	0.0	root (UID1)	Alistipes_finegoldii_DSM_17242.fna	1.0	7.52523	363164.0	56.83	90.0	3645.0	4035.16	0.015
bin_066	0.03483363705771882	0.0	0.0	root (UID1)	Edwardsiella_phage_GF_2.fna	1.0	0.870553	341071.0	50.99	80.0	2660.0	4263.39	0.013
bin_067	0.010494566079493808	11.03	1.72	k__Bacteria (UID203)	Hordeum_vulgare_subsp._vulgare.fna	1.0	2.20882	337185.0	49.72	42.0	25754.0	8028.21	0.012
bin_068	0.009733826312474877	22.11	0.0	k__Bacteria (UID203)	Roseburia_sp._CAG_18.fna	2.0	0.000214032	323725.0	44.42	76.0	2801.0	4259.54	0.014
bin_069	0.014097582700283481	4.17	0.0	root (UID1)	Butyrivibrio_fibrisolvens_YRB2005.fna	6.0	1.27184e-23	316131.0	40.85	86.0	5141.0	3675.94	0.014
bin_070	0.008217308976751719	0.0	0.0	root (UID1)	Vibrio_phage_nt_1.fna	1.0	3.02851	288428.0	30.99	18.0	29582.0	16023.78	0.016
bin_071	0.00856719254882123	15.79	0.0	k__Bacteria (UID203)	Solanum_lycopersicum.fna	1.0	2.29004	286025.0	40.32	11.0	9362.0	26002.27	0.007
bin_072	0.02777030030924092	0.31	0.16	k__Bacteria (UID203)	Veillonella_atypica_KON.fna	1.0	5.43332	271346.0	44.65	2.0	269794.0	135673.0	0.012
bin_073	0.007602957229309321	3.51	0.88	k__Bacteria (UID203)	Candidatus_Nitrosopumilus_sp._AR2.fna	1.0	5.15379	261762.0	38.46	38.0	3635.0	6888.47	0.012
bin_074	0.023937404124753498	18.97	0.0	k__Bacteria (UID203)	Chlorobaculum_parvum_NCIB_8327.fna	1.0	4.92942	239484.0	53.84	42.0	11923.0	5702.0	0.012
bin_075	0.022946510293748966	8.33	0.0	root (UID1)	Chlorobium_phaeobacteroides_BS1.fna	1.0	4.96851	237488.0	48.87	44.0	4435.0	5397.45	0.012
bin_076	0.0006383603089495739	6.9	0.0	k__Bacteria (UID203)	Flavobacterium_indicum_GPTSA100_9_DSM_17447.fna	1.0	4.98944	236805.0	39.99	4.0	101159.0	59201.25	0.004
bin_077	0.0038904812747798225	13.79	0.0	k__Bacteria (UID203)	Magnetospirillum_magneticum_AMB_1.fna	1.0	5.10511	235161.0	54.93	5.0	37305.0	47032.2	0.006
bin_078	0.11298979821819913	6.9	0.0	k__Bacteria (UID203)	Prevotella_stercorea_DSM_18206.fna	1.0	4.93396	233352.0	47.66	1.0	233352.0	233352.0	0.0
bin_079	0.02423382447751519	24.79	0.0	k__Bacteria (UID2329)	Clostridium_sp._CAG_433.fna	2.0	9.38448e-05	222052.0	26.36	62.0	4868.0	3581.48	0.017
bin_080	0.006120176310204308	0.0	0.0	root (UID1)	Butyrivibrio_proteoclasticus_B316.fna	2.0	0.000105138	212919.0	44.6	52.0	2897.0	4094.6	0.014
bin_081	0.039570599136601076	4.17	0.0	root (UID1)	Phaeobacter_gallaeciensis_DSM_26640.fna	1.0	1.17315	206766.0	56.53	57.0	4784.0	3627.47	0.014
bin_082	0.005631374904265295	13.85	0.0	o__Clostridiales (UID1212)	Candidatus_Pelagibacter_sp._IMCC9063.fna	1.0	3.84246	194594.0	34.38	40.0	8707.0	4864.85	0.014
bin_083	0.01765779765371171	0.0	0.0	root (UID1)	Stenotrophomonas_maltophilia.fna	1.0	0.150618	187378.0	57.36	40.0	8174.0	4684.45	0.013
bin_084	0.01722656246687833	6.9	0.0	k__Bacteria (UID203)	Alistipes_finegoldii_DSM_17242.fna	1.0	3.90833	180188.0	57.53	42.0	4924.0	4290.19	0.013
bin_085	0.00460795323231353	0.0	0.0	root (UID1)	Fibrobacter_succinogenes_subsp._succinogenes_S85.fna	2.0	7.34112e-05	176346.0	51.27	20.0	7155.0	8817.3	0.011
bin_086	0.008345336078186858	5.21	0.0	root (UID1)	Lachnospiraceae_bacterium_AC2028.fna	2.0	7.00621e-05	175122.0	47.57	47.0	10003.0	3726.0	0.013
bin_087	0.026072229363688464	10.91	0.0	k__Bacteria (UID203)	Ridgeia_piscesae.fna	1.0	0.313775	172237.0	28.55	29.0	7578.0	5939.21	0.018
bin_088	0.008552280857950347	4.68	0.09	k__Bacteria (UID1453)	Neyraudia_reynaudiana.fna	77.0	0.0	168260.0	33.22	13.0	16890.0	12943.08	0.017
bin_089	0.02835934378497904	0.0	0.0	root (UID1)	Streptococcus_pneumoniae_ST556.fna	1.0	3.39524	160495.0	42.65	40.0	3075.0	4012.38	0.013
bin_090	0.043032914987443355	0.0	0.0	root (UID1)	_Clostridium_aminophilum_DSM_10710.fna	2.0	5.93407e-05	159347.0	40.32	43.0	4385.0	3705.74	0.015
bin_091	0.016696854195552793	0.0	0.0	root (UID1)	Flavobacterium_branchiophilum_FL_15.fna	1.0	3.44357	158182.0	52.74	30.0	12255.0	5272.73	0.013
bin_092	0.007748077971122331	0.0	0.0	root (UID1)	Brachyspira_intermedia_PWS_A.fna	1.0	3.29044	151345.0	25.35	39.0	4568.0	3880.64	0.014
bin_093	0.004018900433842703	3.45	0.0	k__Bacteria (UID203)	Fibrobacter_succinogenes_subsp._succinogenes_S85.fna	2.0	5.33755e-05	149358.0	51.24	18.0	4407.0	8297.67	0.012
bin_094	0.017930453497920624	0.86	0.0	k__Bacteria (UID203)	Bifidobacterium_longum_subsp._longum_1_6B.fna	2.0	4.85417e-05	144478.0	54.49	32.0	2568.0	4514.94	0.013
bin_095	0.05441095240799753	0.0	0.0	root (UID1)	Butyrivibrio_sp._FC2001.fna	3.0	5.25247e-10	143419.0	42.51	43.0	3501.0	3335.33	0.015
bin_096	0.0037635898397997748	12.5	0.0	root (UID1)	Dictyoglomus_thermophilum_H_6_12.fna	1.0	2.99199	141062.0	38.94	23.0	15019.0	6133.13	0.012
bin_097	0.0036476366997259826	7.47	0.0	k__Bacteria (UID203)	Platygyra_carnosus.fna	1.0	0.333162	133247.0	30.54	24.0	5951.0	5551.96	0.014
bin_098	0.006659245158920578	0.0	0.0	root (UID1)	Erysipelothrix_tonsillarum_DSM_14972.fna	1.0	2.67784	125424.0	39.08	8.0	42655.0	15678.0	0.012
bin_099	0.007042204400891634	5.17	0.0	k__Bacteria (UID203)	Streptococcus_salivarius_M18.fna	1.0	2.61048	121311.0	50.89	33.0	5522.0	3676.09	0.014
bin_100	0.009720178129652101	0.0	0.0	root (UID1)	Melioribacter_roseus_P3M_2.fna	1.0	2.65922	121252.0	47.84	32.0	6118.0	3789.12	0.014
bin_101	0.03215339039798604	0.0	0.0	root (UID1)				120602.0	36.9	30.0	1656.0	4020.07	0.018
bin_102	0.005210677976971132	0.0	0.0	k__Bacteria (UID203)	Clostridium_sp._CAG_302.fna	1.0	2.48059	119612.0	34.94	14.0	13737.0	8543.71	0.011
bin_103	0.002869564572158946	10.89	0.0	k__Bacteria (UID2495)	Lactobacillus_phage_Ld25A.fna	1.0	0.578589	113519.0	40.07	6.0	27646.0	18919.83	0.008
bin_104	0.003391324126872604	0.0	0.0	root (UID1)	Enterococcus_faecalis.fna	1.0	0.094891	108879.0	34.22	24.0	4814.0	4536.62	0.015
bin_105	0.0035439701182999046	4.17	0.0	root (UID1)	Bacteroides_faecis_MAJ27.fna	1.0	2.35063	105161.0	49.64	24.0	4391.0	4381.71	0.012
bin_106	0.0074836881103161395	0.0	0.0	root (UID1)	Lysobacter_arseniciresistens_ZS79.fna	1.0	2.24769	102128.0	48.33	29.0	2967.0	3521.66	0.013
bin_107	0.004197910589179195	4.17	0.0	root (UID1)	Haloferax_mediterranei_ATCC_33500.fna	1.0	1.73573	100070.0	57.02	32.0	2915.0	3127.19	0.014

## Sheet: Supplementary Table 2
Supplementary Table 2 - Taxonomic assignment with Genome Taxonomy Database (GTDB)
user_genome	classification	fastani_reference	fastani_reference_radius	fastani_taxonomy	fastani_ani	fastani_af	closest_placement_reference	closest_placement_radius	closest_placement_taxonomy	closest_placement_ani	closest_placement_af	pplacer_taxonomy	classification_method	note	other_related_references (genome_id,species_name,radius,ANI,AF)	msa_percent	translation_table	red_value	warnings
bin_1	d__Bacteria;p__Firmicutes_A;c__Clostridia;o__Lachnospirales;f__Lachnospiraceae;g__UBA2868;s__	N/A	N/A	N/A	N/A	N/A	N/A	N/A	N/A	N/A	N/A	d__Bacteria;p__Firmicutes_A;c__Clostridia;o__Lachnospirales;f__Lachnospiraceae;g__UBA2868;s__	taxonomic classification defined by topology and ANI	classification based on placement in class-level tree	GCA_900320345.1, s__UBA2868 sp900320345, 95.0, 81.98, 0.64; GCA_017458765.1, s__UBA2868 sp017458765, 95.0, 81.29, 0.63; GCA_017524595.1, s__UBA2868 sp017524595, 95.0, 80.41, 0.53; GCA_017450065.1, s__UBA2868 sp017450065, 95.0, 78.57, 0.26; GCA_017550535.1, s__UBA2868 sp017550535, 95.0, 78.45, 0.33; GCA_002373875.1, s__UBA2868 sp002373875, 95.0, 78.39, 0.28; GCA_016281085.1, s__UBA2868 sp016281085…	93.73	11	0.9776100162156154	Genome not assigned to closest species as it falls outside its pre-defined ANI radius
bin_14	d__Bacteria;p__Firmicutes_A;c__Clostridia;o__Lachnospirales;f__Lachnospiraceae;g__UBA1712;s__	N/A	N/A	N/A	N/A	N/A	GCA_902778165.1	95.0	d__Bacteria;p__Firmicutes_A;c__Clostridia;o__Lachnospirales;f__Lachnospiraceae;g__UBA1712;s__UBA1712 sp902778165	79.77	0.43	d__Bacteria;p__Firmicutes_A;c__Clostridia;o__Lachnospirales;f__Lachnospiraceae;g__UBA1712;s__	taxonomic classification defined by topology and ANI	classification based on placement in class-level tree	GCA_017540355.1, s__UBA1712 sp017540355, 95.0, 79.4, 0.45; GCA_905235845.1, s__UBA1712 sp905235845, 95.0, 79.14, 0.4; GCA_002393095.1, s__UBA1712 sp002393095, 95.0, 78.41, 0.39	91.76	11	0.98337080460177	N/A
bin_11	d__Bacteria;p__Bacteroidota;c__Bacteroidia;o__Bacteroidales;f__P3;g__UBA1711;s__UBA1711 sp900317125	GCA_900317125.1	95.0	d__Bacteria;p__Bacteroidota;c__Bacteroidia;o__Bacteroidales;f__P3;g__UBA1711;s__UBA1711 sp900317125	96.67	0.81	GCA_900317125.1	95.0	d__Bacteria;p__Bacteroidota;c__Bacteroidia;o__Bacteroidales;f__P3;g__UBA1711;s__UBA1711 sp900317125	96.67	0.81	d__Bacteria;p__Bacteroidota;c__Bacteroidia;o__Bacteroidales;f__P3;g__UBA1711;s__	taxonomic classification defined by topology and ANI	topological placement and ANI have congruent species assignments	GCA_017550405.1, s__UBA1711 sp017550405, 95.0, 92.73, 0.84; GCA_002309955.1, s__UBA1711 sp002309955, 95.0, 83.65, 0.59; GCA_017530105.1, s__UBA1711 sp017530105, 95.0, 83.39, 0.6; GCA_900318175.1, s__UBA1711 sp900318175, 95.0, 83.31, 0.61; GCA_902790215.1, s__UBA1711 sp902790215, 95.0, 82.64, 0.59; GCA_900317955.1, s__UBA1711 sp900317955, 95.0, 81.75, 0.54; GCA_017479705.1, s__UBA1711 sp017479705,…	91.56	11	N/A	N/A
bin_22	d__Bacteria;p__Firmicutes_A;c__Clostridia;o__Lachnospirales;f__Lachnospiraceae;g__UBA3766;s__UBA3766 sp902803015	GCA_902803015.1	95.0	d__Bacteria;p__Firmicutes_A;c__Clostridia;o__Lachnospirales;f__Lachnospiraceae;g__UBA3766;s__UBA3766 sp902803015	98.61	0.93	GCA_902803015.1	95.0	d__Bacteria;p__Firmicutes_A;c__Clostridia;o__Lachnospirales;f__Lachnospiraceae;g__UBA3766;s__UBA3766 sp902803015	98.61	0.93	d__Bacteria;p__Firmicutes_A;c__Clostridia;o__Lachnospirales;f__Lachnospiraceae;g__UBA3766;s__	taxonomic classification defined by topology and ANI	topological placement and ANI have congruent species assignments	GCA_002494135.1, s__UBA3766 sp002494135, 95.0, 82.77, 0.63; GCA_902789265.1, s__UBA3766 sp902789265, 95.0, 80.57, 0.4; GCA_017518735.1, s__UBA3766 sp017518735, 95.0, 80.28, 0.41; GCA_002368665.1, s__UBA3766 sp002368665, 95.0, 80.24, 0.41; GCA_900313265.1, s__UBA3766 sp900313265, 95.0, 79.19, 0.35; GCA_902783455.1, s__UBA3766 sp902783455, 95.0, 78.79, 0.38	90.69	11	N/A	N/A
bin_3	d__Bacteria;p__Firmicutes_A;c__Clostridia;o__Lachnospirales;f__Lachnospiraceae;g__UBA2868;s__	N/A	N/A	N/A	N/A	N/A	N/A	N/A	N/A	N/A	N/A	d__Bacteria;p__Firmicutes_A;c__Clostridia;o__Lachnospirales;f__Lachnospiraceae;g__UBA2868;s__	taxonomic classification defined by topology and ANI	classification based on placement in class-level tree	GCA_002371615.1, s__UBA2868 sp002371615, 95.0, 79.44, 0.27; GCA_017526745.1, s__UBA2868 sp017526745, 95.0, 79.18, 0.37; GCA_902775485.1, s__UBA2868 sp902775485, 95.0, 79.02, 0.37; GCA_017620055.1, s__UBA2868 sp017620055, 95.0, 78.96, 0.5; GCA_017612555.1, s__UBA2868 sp017612555, 95.0, 78.63, 0.36; GCA_016281675.1, s__UBA2868 sp016281675, 95.0, 78.63, 0.49; GCA_017432845.1, s__UBA2868 sp017432845,…	87.91	11	0.9684737611108386	Genome not assigned to closest species as it falls outside its pre-defined ANI radius;Genome has more than 10.0% of markers with multiple hits
bin_4	d__Bacteria;p__Spirochaetota;c__Spirochaetia;o__Treponematales;f__Treponemataceae;g__Treponema_D;s__Treponema_D sp016288205	GCA_016288205.1	95.0	d__Bacteria;p__Spirochaetota;c__Spirochaetia;o__Treponematales;f__Treponemataceae;g__Treponema_D;s__Treponema_D sp016288205	96.76	0.82	GCA_016288205.1	95.0	d__Bacteria;p__Spirochaetota;c__Spirochaetia;o__Treponematales;f__Treponemataceae;g__Treponema_D;s__Treponema_D sp016288205	96.76	0.82	d__Bacteria;p__Spirochaetota;c__Spirochaetia;o__Treponematales;f__Treponemataceae;g__Treponema_D;s__	taxonomic classification defined by topology and ANI	topological placement and ANI have congruent species assignments	GCA_002373325.1, s__Treponema_D sp002373325, 95.0, 84.58, 0.66; GCA_016281495.1, s__Treponema_D sp016281495, 95.0, 78.89, 0.23; GCA_002309305.1, s__Treponema_D sp002309305, 95.0, 78.74, 0.25; GCA_902783155.1, s__Treponema_D sp902783155, 95.0, 78.62, 0.25; GCA_002396325.1, s__Treponema_D sp002396325, 95.0, 78.24, 0.29; GCA_017960765.1, s__Treponema_D sp017960765, 95.0, 78.22, 0.13; GCA_017421145.1…	87.65	11	N/A	N/A
bin_7	d__Bacteria;p__Firmicutes_A;c__Clostridia;o__Lachnospirales;f__Lachnospiraceae;g__NK4A144;s__NK4A144 sp902783395	GCA_902783395.1	95.0	d__Bacteria;p__Firmicutes_A;c__Clostridia;o__Lachnospirales;f__Lachnospiraceae;g__NK4A144;s__NK4A144 sp902783395	98.41	0.8	GCA_902783395.1	95.0	d__Bacteria;p__Firmicutes_A;c__Clostridia;o__Lachnospirales;f__Lachnospiraceae;g__NK4A144;s__NK4A144 sp902783395	98.41	0.8	d__Bacteria;p__Firmicutes_A;c__Clostridia;o__Lachnospirales;f__Lachnospiraceae;g__NK4A144;s__	taxonomic classification defined by topology and ANI	topological placement and ANI have congruent species assignments	GCA_902782655.1, s__NK4A144 sp902782655, 95.0, 78.46, 0.36; GCA_000621405.1, s__NK4A144 sp000621405, 95.0, 78.38, 0.24; GCA_017417105.1, s__NK4A144 sp017417105, 95.0, 78.05, 0.26; GCA_902803745.1, s__NK4A144 sp902803745, 95.0, 77.97, 0.34; GCA_017455525.1, s__NK4A144 sp017455525, 95.0, 77.56, 0.21; GCA_017483425.1, s__NK4A144 sp017483425, 95.0, 77.49, 0.28; GCA_016280355.1, s__NK4A144 sp016280355…	87.35	11	N/A	N/A
bin_12	d__Bacteria;p__Firmicutes_A;c__Clostridia;o__Lachnospirales;f__Lachnospiraceae;g__UBA2868;s__	N/A	N/A	N/A	N/A	N/A	N/A	N/A	N/A	N/A	N/A	d__Bacteria;p__Firmicutes_A;c__Clostridia;o__Lachnospirales;f__Lachnospiraceae;g__UBA2868;s__	ANI	classification based on placement in class-level tree	GCA_017526745.1, s__UBA2868 sp017526745, 95.0, 79.55, 0.36; GCA_016281675.1, s__UBA2868 sp016281675, 95.0, 79.54, 0.48; GCA_017432845.1, s__UBA2868 sp017432845, 95.0, 79.27, 0.42; GCA_017620055.1, s__UBA2868 sp017620055, 95.0, 79.25, 0.48; GCA_902775485.1, s__UBA2868 sp902775485, 95.0, 79.13, 0.38; GCA_017612555.1, s__UBA2868 sp017612555, 95.0, 78.84, 0.35; GCA_002371615.1, s__UBA2868 sp002371615…	86.6	11	0.959014501058164	N/A
bin_17	d__Bacteria;p__Firmicutes_A;c__Clostridia;o__Lachnospirales;f__Lachnospiraceae;g__UBA2868;s__	N/A	N/A	N/A	N/A	N/A	N/A	N/A	N/A	N/A	N/A	d__Bacteria;p__Firmicutes_A;c__Clostridia;o__Lachnospirales;f__Lachnospiraceae;g__UBA2868;s__	ANI	classification based on placement in class-level tree	GCA_016281675.1, s__UBA2868 sp016281675, 95.0, 78.97, 0.44; GCA_017620055.1, s__UBA2868 sp017620055, 95.0, 78.81, 0.42; GCA_017526745.1, s__UBA2868 sp017526745, 95.0, 78.8, 0.32; GCA_902775485.1, s__UBA2868 sp902775485, 95.0, 78.65, 0.31; GCA_017612555.1, s__UBA2868 sp017612555, 95.0, 78.6, 0.31; GCA_002371615.1, s__UBA2868 sp002371615, 95.0, 78.58, 0.3; GCA_017432845.1, s__UBA2868 sp017432845, 9…	84.37	11	0.9680430707116462	N/A
bin_9	d__Bacteria;p__Spirochaetota;c__Spirochaetia;o__Treponematales;f__Treponemataceae;g__Treponema_D;s__	N/A	N/A	N/A	N/A	N/A	GCA_017421145.1	95.0	d__Bacteria;p__Spirochaetota;c__Spirochaetia;o__Treponematales;f__Treponemataceae;g__Treponema_D;s__Treponema_D sp017421145	90.92	0.91	d__Bacteria;p__Spirochaetota;c__Spirochaetia;o__Treponematales;f__Treponemataceae;g__Treponema_D;s__	taxonomic classification defined by topology and ANI	classification based on placement in class-level tree	GCA_902783155.1, s__Treponema_D sp902783155, 95.0, 80.82, 0.49; GCA_002392275.1, s__Treponema_D sp002392275, 95.0, 80.46, 0.45; GCA_902772605.1, s__Treponema_D sp902772605, 95.0, 79.13, 0.5; GCA_016288205.1, s__Treponema_D sp016288205, 95.0, 77.73, 0.17; GCA_002396325.1, s__Treponema_D sp002396325, 95.0, 77.49, 0.14	84.25	11	0.9967991617965533	Genome not assigned to closest species as it falls outside its pre-defined ANI radius
bin_6	d__Bacteria;p__Spirochaetota;c__Spirochaetia;o__Treponematales;f__Treponemataceae;g__Treponema_D;s__Treponema_D sp902783155	GCA_902783155.1	95.0	d__Bacteria;p__Spirochaetota;c__Spirochaetia;o__Treponematales;f__Treponemataceae;g__Treponema_D;s__Treponema_D sp902783155	97.51	0.85	GCA_902783155.1	95.0	d__Bacteria;p__Spirochaetota;c__Spirochaetia;o__Treponematales;f__Treponemataceae;g__Treponema_D;s__Treponema_D sp902783155	97.51	0.85	d__Bacteria;p__Spirochaetota;c__Spirochaetia;o__Treponematales;f__Treponemataceae;g__Treponema_D;s__	taxonomic classification defined by topology and ANI	topological placement and ANI have congruent species assignments	GCA_002392275.1, s__Treponema_D sp002392275, 95.0, 90.45, 0.85; GCA_017421145.1, s__Treponema_D sp017421145, 95.0, 80.78, 0.53; GCA_902772605.1, s__Treponema_D sp902772605, 95.0, 79.53, 0.49; GCA_016288205.1, s__Treponema_D sp016288205, 95.0, 78.41, 0.24; GCA_002373325.1, s__Treponema_D sp002373325, 95.0, 77.46, 0.19; GCA_002396325.1, s__Treponema_D sp002396325, 95.0, 77.41, 0.13	83.36	11	N/A	N/A
bin_8	d__Bacteria;p__Bacteroidota;c__Bacteroidia;o__Bacteroidales;f__Bacteroidaceae;g__Prevotella;s__	N/A	N/A	N/A	N/A	N/A	GCA_900316985.1	95.0	d__Bacteria;p__Bacteroidota;c__Bacteroidia;o__Bacteroidales;f__Bacteroidaceae;g__Prevotella;s__Prevotella sp900316985	86.43	0.74	d__Bacteria;p__Bacteroidota;c__Bacteroidia;o__Bacteroidales;f__Bacteroidaceae;g__Prevotella;s__	taxonomic classification defined by topology and ANI	classification based on placement in class-level tree	GCA_900314655.1, s__Prevotella sp900314655, 95.0, 84.24, 0.69; GCA_017428925.1, s__Prevotella sp017428925, 95.0, 81.57, 0.4; GCA_902784755.1, s__Prevotella sp902784755, 95.0, 81.29, 0.48; GCA_017508965.1, s__Prevotella sp017508965, 95.0, 80.6, 0.41; GCA_900314935.1, s__Prevotella sp900314935, 95.0, 78.03, 0.2; GCA_017561825.1, s__Prevotella sp017561825, 95.0, 78.01, 0.21; GCA_016287755.1, s__Prev…	82.68	11	0.9947687497926577	Genome not assigned to closest species as it falls outside its pre-defined ANI radius
bin_18	d__Bacteria;p__Bacteroidota;c__Bacteroidia;o__Bacteroidales;f__P3;g__UBA1217;s__	N/A	N/A	N/A	N/A	N/A	GCA_902796265.1	95.0	d__Bacteria;p__Bacteroidota;c__Bacteroidia;o__Bacteroidales;f__P3;g__UBA1217;s__UBA1217 sp902796265	79.26	0.44	d__Bacteria;p__Bacteroidota;c__Bacteroidia;o__Bacteroidales;f__P3;g__UBA1217;s__	taxonomic classification defined by topology and ANI	classification based on placement in class-level tree	GCA_902784465.1, s__UBA1217 sp902784465, 95.0, 81.57, 0.46; GCA_017448905.1, s__UBA1217 sp017448905, 95.0, 80.34, 0.48; GCA_017517715.1, s__UBA1217 sp017517715, 95.0, 78.99, 0.36; GCA_017429685.1, s__UBA1217 sp017429685, 95.0, 78.9, 0.35; GCA_902793295.1, s__UBA1217 sp902793295, 95.0, 78.82, 0.31; GCA_017446745.1, s__UBA1217 sp017446745, 95.0, 78.67, 0.29; GCA_902788805.1, s__UBA1217 sp902788805,…	81.04	11	0.9857681723945907	N/A
bin_5	d__Bacteria;p__Bacteroidota;c__Bacteroidia;o__Bacteroidales;f__Bacteroidaceae;g__Prevotella;s__	N/A	N/A	N/A	N/A	N/A	GCA_017557405.1	95.0	d__Bacteria;p__Bacteroidota;c__Bacteroidia;o__Bacteroidales;f__Bacteroidaceae;g__Prevotella;s__Prevotella sp017557405	94.38	0.82	d__Bacteria;p__Bacteroidota;c__Bacteroidia;o__Bacteroidales;f__Bacteroidaceae;g__Prevotella;s__	taxonomic classification defined by topology and ANI	classification based on placement in class-level tree	GCA_902769705.1, s__Prevotella sp902769705, 95.0, 82.09, 0.64; GCA_017557185.1, s__Prevotella sp017557185, 95.0, 78.25, 0.24; GCA_902781315.1, s__Prevotella sp902781315, 95.0, 78.04, 0.23; GCA_900316285.1, s__Prevotella sp900316285, 95.0, 77.92, 0.24; GCA_902774815.1, s__Prevotella sp902774815, 95.0, 77.53, 0.2; GCA_017619445.1, s__Prevotella sp017619445, 95.0, 77.51, 0.24; GCA_017561825.1, s__Pr…	78.44	11	0.9976520098451919	Genome not assigned to closest species as it falls outside its pre-defined ANI radius;Genome has more than 10.0% of markers with multiple hits
bin_29	d__Bacteria;p__Firmicutes_A;c__Clostridia;o__Lachnospirales;f__Lachnospiraceae;g__UBA2868;s__	N/A	N/A	N/A	N/A	N/A	GCA_902779305.1	95.0	d__Bacteria;p__Firmicutes_A;c__Clostridia;o__Lachnospirales;f__Lachnospiraceae;g__UBA2868;s__UBA2868 sp902779305	82.23	0.71	d__Bacteria;p__Firmicutes_A;c__Clostridia;o__Lachnospirales;f__Lachnospiraceae;g__UBA2868;s__	taxonomic classification defined by topology and ANI	classification based on placement in class-level tree	GCA_017620255.1, s__UBA2868 sp017620255, 95.0, 80.17, 0.57; GCA_017961065.1, s__UBA2868 sp017961065, 95.0, 79.43, 0.43; GCA_017544705.1, s__UBA2868 sp017544705, 95.0, 78.82, 0.43	74.15	11	0.9567775780321481	Genome not assigned to closest species as it falls outside its pre-defined ANI radius
bin_28	d__Bacteria;p__Firmicutes_A;c__Clostridia;o__Saccharofermentanales;f__Saccharofermentanaceae;g__Saccharofermentans;s__	N/A	N/A	N/A	N/A	N/A	GCA_017615325.1	95.0	d__Bacteria;p__Firmicutes_A;c__Clostridia;o__Saccharofermentanales;f__Saccharofermentanaceae;g__Saccharofermentans;s__Saccharofermentans sp017615325	86.06	0.79	d__Bacteria;p__Firmicutes_A;c__Clostridia;o__Saccharofermentanales;f__Saccharofermentanaceae;g__Saccharofermentans;s__	taxonomic classification defined by topology and ANI	classification based on placement in class-level tree	GCA_017964005.1, s__Saccharofermentans sp017964005, 95.0, 82.46, 0.55; GCA_016292135.1, s__Saccharofermentans sp016292135, 95.0, 82.17, 0.64; GCA_902764825.1, s__Saccharofermentans sp902764825, 95.0, 77.64, 0.07; GCA_902780785.1, s__Saccharofermentans sp902780785, 95.0, 77.63, 0.2; GCA_001604135.1, s__Saccharofermentans sp001604135, 95.0, 77.48, 0.07	72.5	11	0.9964052639010095	Genome not assigned to closest species as it falls outside its pre-defined ANI radius
bin_21	d__Bacteria;p__Firmicutes_A;c__Clostridia;o__Lachnospirales;f__Lachnospiraceae;g__AC2028;s__	N/A	N/A	N/A	N/A	N/A	GCA_002373975.1	95.0	d__Bacteria;p__Firmicutes_A;c__Clostridia;o__Lachnospirales;f__Lachnospiraceae;g__AC2028;s__AC2028 sp002373975	79.88	0.47	d__Bacteria;p__Firmicutes_A;c__Clostridia;o__Lachnospirales;f__Lachnospiraceae;g__AC2028;s__	taxonomic classification defined by topology and ANI	classification based on placement in class-level tree	GCA_016284315.1, s__AC2028 sp016284315, 95.0, 78.8, 0.3; GCA_902790935.1, s__AC2028 sp902790935, 95.0, 78.38, 0.27; GCA_017469945.1, s__AC2028 sp017469945, 95.0, 78.26, 0.31; GCA_902767075.1, s__AC2028 sp902767075, 95.0, 78.07, 0.23; GCA_017479285.1, s__AC2028 sp017479285, 95.0, 77.71, 0.25	69.64	11	0.9786905872184257	N/A
bin_16	d__Bacteria;p__Firmicutes_A;c__Clostridia;o__Lachnospirales;f__Lachnospiraceae;g__RUG12461;s__RUG12461 sp016286115	GCA_016286115.1	95.0	d__Bacteria;p__Firmicutes_A;c__Clostridia;o__Lachnospirales;f__Lachnospiraceae;g__RUG12461;s__RUG12461 sp016286115	96.91	0.75	GCA_016286115.1	95.0	d__Bacteria;p__Firmicutes_A;c__Clostridia;o__Lachnospirales;f__Lachnospiraceae;g__RUG12461;s__RUG12461 sp016286115	96.91	0.75	d__Bacteria;p__Firmicutes_A;c__Clostridia;o__Lachnospirales;f__Lachnospiraceae;g__RUG12461;s__	taxonomic classification defined by topology and ANI	topological placement and ANI have congruent species assignments	GCA_017450105.1, s__RUG12461 sp017450105, 95.0, 78.61, 0.34	67.1	11	N/A	N/A
bin_24	d__Bacteria;p__Firmicutes_A;c__Clostridia;o__Oscillospirales;f__Oscillospiraceae;g__Faecousia;s__	N/A	N/A	N/A	N/A	N/A	GCA_017541995.1	95.0	d__Bacteria;p__Firmicutes_A;c__Clostridia;o__Oscillospirales;f__Oscillospiraceae;g__Faecousia;s__Faecousia sp017541995	83.06	0.53	d__Bacteria;p__Firmicutes_A;c__Clostridia;o__Oscillospirales;f__Oscillospiraceae;g__Faecousia;s__	taxonomic classification defined by topology and ANI	classification based on placement in class-level tree	GCA_017540945.1, s__Faecousia sp017540945, 95.0, 85.18, 0.51; GCA_017519005.1, s__Faecousia sp017519005, 95.0, 83.28, 0.46; GCA_017429325.1, s__Faecousia sp017429325, 95.0, 82.42, 0.4; GCA_016292255.1, s__Faecousia sp016292255, 95.0, 82.05, 0.48; GCA_016282135.1, s__Faecousia sp016282135, 95.0, 81.81, 0.42; GCA_902767915.1, s__Faecousia sp902767915, 95.0, 80.99, 0.38; GCA_017614755.1, s__Faecousi…	66.8	11	0.9776099328121434	Genome not assigned to closest species as it falls outside its pre-defined ANI radius
bin_19	d__Bacteria;p__Firmicutes_A;c__Clostridia;o__Saccharofermentanales;f__Saccharofermentanaceae;g__Saccharofermentans;s__	N/A	N/A	N/A	N/A	N/A	GCA_902775565.1	95.0	d__Bacteria;p__Firmicutes_A;c__Clostridia;o__Saccharofermentanales;f__Saccharofermentanaceae;g__Saccharofermentans;s__Saccharofermentans sp902775565	81.76	0.6	d__Bacteria;p__Firmicutes_A;c__Clostridia;o__Saccharofermentanales;f__Saccharofermentanaceae;g__Saccharofermentans;s__	taxonomic classification defined by topology and ANI	classification based on placement in class-level tree	GCA_017617935.1, s__Saccharofermentans sp017617935, 95.0, 82.1, 0.53; GCA_015069215.1, s__Saccharofermentans sp015069215, 95.0, 81.45, 0.51; GCA_017478485.1, s__Saccharofermentans sp017478485, 95.0, 81.34, 0.54; GCA_017509205.1, s__Saccharofermentans sp017509205, 95.0, 81.23, 0.49; GCA_016288885.1, s__Saccharofermentans sp016288885, 95.0, 78.51, 0.21; GCA_902782235.1, s__Saccharofermentans sp9027…	66.58	11	0.9895920932684645	Genome not assigned to closest species as it falls outside its pre-defined ANI radius
bin_15	d__Bacteria;p__Firmicutes_A;c__Clostridia;o__Oscillospirales;f__Ruminococcaceae;g__Ruminococcus;s__	N/A	N/A	N/A	N/A	N/A	GCA_016287535.1	95.0	d__Bacteria;p__Firmicutes_A;c__Clostridia;o__Oscillospirales;f__Ruminococcaceae;g__Ruminococcus;s__Ruminococcus sp016287535	93.46	0.81	d__Bacteria;p__Firmicutes_A;c__Clostridia;o__Oscillospirales;f__Ruminococcaceae;g__Ruminococcus;s__	taxonomic classification defined by topology and ANI	classification based on placement in class-level tree	GCA_017961625.1, s__Ruminococcus sp017961625, 95.0, 85.19, 0.68; GCA_017650195.1, s__Ruminococcus sp017650195, 95.0, 84.94, 0.64; GCA_017549005.1, s__Ruminococcus sp017549005, 95.0, 83.05, 0.65; GCA_002309635.1, s__Ruminococcus flavefaciens_J, 95.0, 82.61, 0.58; GCF_000526795.1, s__Ruminococcus flavefaciens_D, 95.0, 81.97, 0.57; GCF_000621845.1, s__Ruminococcus flavefaciens_E, 95.0, 81.84, 0.56; …	66.46	11	0.9966770721349862	Genome not assigned to closest species as it falls outside its pre-defined ANI radius
bin_33	d__Bacteria;p__Firmicutes_A;c__Clostridia;o__Lachnospirales;f__Lachnospiraceae;g__ISDg;s__ISDg sp902797475	GCA_902797475.1	95.0	d__Bacteria;p__Firmicutes_A;c__Clostridia;o__Lachnospirales;f__Lachnospiraceae;g__ISDg;s__ISDg sp902797475	97.82	0.77	GCA_902797475.1	95.0	d__Bacteria;p__Firmicutes_A;c__Clostridia;o__Lachnospirales;f__Lachnospiraceae;g__ISDg;s__ISDg sp902797475	97.82	0.77	d__Bacteria;p__Firmicutes_A;c__Clostridia;o__Lachnospirales;f__Lachnospiraceae;g__ISDg;s__	taxonomic classification defined by topology and ANI	topological placement and ANI have congruent species assignments	GCA_017546025.1, s__ISDg sp017546025, 95.0, 87.25, 0.81; GCA_002308955.1, s__ISDg sp002308955, 95.0, 80.65, 0.46; GCA_017427775.1, s__ISDg sp017427775, 95.0, 80.54, 0.48; GCA_017618195.1, s__ISDg sp017618195, 95.0, 80.25, 0.47; GCA_017613595.1, s__ISDg sp017613595, 95.0, 79.6, 0.38; GCA_017613055.1, s__ISDg sp017613055, 95.0, 79.25, 0.41; GCA_902787715.1, s__ISDg sp902787715, 95.0, 78.29, 0.22; G…	64.24	11	N/A	N/A
bin_20	d__Bacteria;p__Firmicutes_A;c__Clostridia;o__Saccharofermentanales;f__Saccharofermentanaceae;g__Saccharofermentans;s__	N/A	N/A	N/A	N/A	N/A	GCA_900107185.1	95.0	d__Bacteria;p__Firmicutes_A;c__Clostridia;o__Saccharofermentanales;f__Saccharofermentanaceae;g__Saccharofermentans;s__Saccharofermentans sp900107185	80.88	0.53	d__Bacteria;p__Firmicutes_A;c__Clostridia;o__Saccharofermentanales;f__Saccharofermentanaceae;g__Saccharofermentans;s__	taxonomic classification defined by topology and ANI	classification based on placement in class-level tree	GCA_016292215.1, s__Saccharofermentans sp016292215, 95.0, 81.41, 0.45; GCA_017554745.1, s__Saccharofermentans sp017554745, 95.0, 81.37, 0.52; GCA_902782235.1, s__Saccharofermentans sp902782235, 95.0, 81.08, 0.43; GCA_017427465.1, s__Saccharofermentans sp017427465, 95.0, 81.07, 0.53; GCA_017537905.1, s__Saccharofermentans sp017537905, 95.0, 80.92, 0.48; GCA_003149065.1, s__Saccharofermentans sp003…	63.36	11	0.9894064965995654	Genome not assigned to closest species as it falls outside its pre-defined ANI radius
bin_32	d__Bacteria;p__Bacteroidota;c__Bacteroidia;o__Bacteroidales;f__Paludibacteraceae;g__RF16;s__	N/A	N/A	N/A	N/A	N/A	GCA_002309835.1	95.0	d__Bacteria;p__Bacteroidota;c__Bacteroidia;o__Bacteroidales;f__Paludibacteraceae;g__RF16;s__RF16 sp002309835	80.01	0.49	d__Bacteria;p__Bacteroidota;c__Bacteroidia;o__Bacteroidales;f__Paludibacteraceae;g__RF16;s__	taxonomic classification defined by topology and ANI	classification based on placement in class-level tree	GCA_900321005.1, s__RF16 sp900321005, 95.0, 80.4, 0.51; GCA_900318245.1, s__RF16 sp900318245, 95.0, 80.24, 0.49; GCA_017446455.1, s__RF16 sp017446455, 95.0, 79.97, 0.45; GCA_902798385.1, s__RF16 sp902798385, 95.0, 79.95, 0.39; GCA_902798015.1, s__RF16 sp902798015, 95.0, 79.67, 0.42; GCA_902762355.1, s__RF16 sp902762355, 95.0, 79.64, 0.41; GCA_902769535.1, s__RF16 sp902769535, 95.0, 79.52, 0.42; G…	61.89	11	0.9873437146314138	Genome not assigned to closest species as it falls outside its pre-defined ANI radius
bin_25	d__Bacteria;p__Firmicutes_A;c__Clostridia;o__Lachnospirales;f__Lachnospiraceae;g__NK4A144;s__	N/A	N/A	N/A	N/A	N/A	GCA_902783395.1	95.0	d__Bacteria;p__Firmicutes_A;c__Clostridia;o__Lachnospirales;f__Lachnospiraceae;g__NK4A144;s__NK4A144 sp902783395	79.49	0.32	d__Bacteria;p__Firmicutes_A;c__Clostridia;o__Lachnospirales;f__Lachnospiraceae;g__NK4A144;s__	taxonomic classification defined by topology and ANI	classification based on placement in class-level tree	GCA_902803745.1, s__NK4A144 sp902803745, 95.0, 78.5, 0.27; GCA_902782655.1, s__NK4A144 sp902782655, 95.0, 77.98, 0.25	61.14	11	0.9829201681447514	N/A
bin_44	d__Bacteria;p__Patescibacteria;c__JAEDAM01;o__Absconditabacterales;f__X112;g__;s__	N/A	N/A	N/A	N/A	N/A	N/A	N/A	N/A	N/A	N/A	d__Bacteria;p__Patescibacteria;c__JAEDAM01;o__Absconditabacterales;f__X112;g__;s__	taxonomic novelty determined using RED	classification based on placement in class-level tree	N/A	58.2	4	0.8706041039921383	N/A
bin_45	d__Bacteria;p__Firmicutes_A;c__Clostridia;o__Oscillospirales;f__Ruminococcaceae;g__RUG11783;s__RUG11783 sp017548825	GCA_017548825.1	95.0	d__Bacteria;p__Firmicutes_A;c__Clostridia;o__Oscillospirales;f__Ruminococcaceae;g__RUG11783;s__RUG11783 sp017548825	96.29	0.74	GCA_017548825.1	95.0	d__Bacteria;p__Firmicutes_A;c__Clostridia;o__Oscillospirales;f__Ruminococcaceae;g__RUG11783;s__RUG11783 sp017548825	96.29	0.74	d__Bacteria;p__Firmicutes_A;c__Clostridia;o__Oscillospirales;f__Ruminococcaceae;g__RUG11783;s__	taxonomic classification defined by topology and ANI	topological placement and ANI have congruent species assignments	GCA_017548485.1, s__RUG11783 sp017548485, 95.0, 87.01, 0.79; GCA_902772615.1, s__RUG11783 sp902772615, 95.0, 81.26, 0.6; GCA_017828855.1, s__RUG11783 sp017828855, 95.0, 80.45, 0.53; GCA_017513135.1, s__RUG11783 sp017513135, 95.0, 79.18, 0.5; GCA_017405465.1, s__RUG11783 sp017405465, 95.0, 78.4, 0.3	56.06	11	N/A	N/A
bin_31	d__Bacteria;p__Firmicutes_A;c__Clostridia;o__Lachnospirales;f__Lachnospiraceae;g__ISDg;s__	N/A	N/A	N/A	N/A	N/A	GCA_002308955.1	95.0	d__Bacteria;p__Firmicutes_A;c__Clostridia;o__Lachnospirales;f__Lachnospiraceae;g__ISDg;s__ISDg sp002308955	94.99	0.74	d__Bacteria;p__Firmicutes_A;c__Clostridia;o__Lachnospirales;f__Lachnospiraceae;g__ISDg;s__	taxonomic classification defined by topology and ANI	classification based on placement in class-level tree	GCA_902797475.1, s__ISDg sp902797475, 95.0, 85.81, 0.42; GCA_017613055.1, s__ISDg sp017613055, 95.0, 82.77, 0.47; GCA_017546025.1, s__ISDg sp017546025, 95.0, 82.65, 0.55; GCA_017427775.1, s__ISDg sp017427775, 95.0, 80.87, 0.49; GCA_017613595.1, s__ISDg sp017613595, 95.0, 80.73, 0.41; GCA_017618195.1, s__ISDg sp017618195, 95.0, 80.45, 0.53; GCA_902787715.1, s__ISDg sp902787715, 95.0, 78.81, 0.23; …	53.06	11	0.9962299949299698	Genome not assigned to closest species as it falls outside its pre-defined ANI radius;Genome has more than 15.8% of markers with multiple hits
bin_35	d__Bacteria;p__Bacteroidota;c__Bacteroidia;o__Bacteroidales;f__Bacteroidaceae;g__Prevotella;s__Prevotella sp902800585	GCA_902800585.1	95.0	d__Bacteria;p__Bacteroidota;c__Bacteroidia;o__Bacteroidales;f__Bacteroidaceae;g__Prevotella;s__Prevotella sp902800585	98.44	0.79	GCA_902800585.1	95.0	d__Bacteria;p__Bacteroidota;c__Bacteroidia;o__Bacteroidales;f__Bacteroidaceae;g__Prevotella;s__Prevotella sp902800585	98.44	0.79	d__Bacteria;p__Bacteroidota;c__Bacteroidia;o__Bacteroidales;f__Bacteroidaceae;g__Prevotella;s__	taxonomic classification defined by topology and ANI	topological placement and ANI have congruent species assignments	GCA_902769805.1, s__Prevotella sp902769805, 95.0, 85.97, 0.72; GCA_017645645.1, s__Prevotella sp017645645, 95.0, 83.04, 0.47; GCA_902779745.1, s__Prevotella sp902779745, 95.0, 82.07, 0.57; GCA_016291495.1, s__Prevotella sp016291495, 95.0, 80.68, 0.57; GCA_017554145.1, s__Prevotella sp017554145, 95.0, 80.38, 0.56; GCF_900115435.1, s__Prevotella sp900115435, 95.0, 80.02, 0.54; GCA_017458005.1, s__P…	52.88	11	N/A	N/A
bin_23	d__Bacteria;p__Bacteroidota;c__Bacteroidia;o__Bacteroidales;f__F082;g__Limimorpha;s__	N/A	N/A	N/A	N/A	N/A	N/A	N/A	N/A	N/A	N/A	d__Bacteria;p__Bacteroidota;c__Bacteroidia;o__Bacteroidales;f__F082;g__Limimorpha;s__	taxonomic classification defined by topology and ANI	classification based on placement in class-level tree	GCA_016290215.1, s__Limimorpha sp016290215, 95.0, 82.27, 0.62; GCA_902799345.1, s__Limimorpha sp902799345, 95.0, 82.1, 0.57; GCA_902774365.1, s__Limimorpha sp902774365, 95.0, 82.07, 0.57; GCA_017651645.1, s__Limimorpha sp017651645, 95.0, 82.07, 0.49; GCA_017632935.1, s__Limimorpha sp017632935, 95.0, 81.96, 0.52; GCA_902789915.1, s__Limimorpha sp902789915, 95.0, 81.85, 0.48; GCA_900318265.1, s__Li…	52.48	11	0.9886328311373439	Genome not assigned to closest species as it falls outside its pre-defined ANI radius
bin_38	d__Bacteria;p__Bacteroidota;c__Bacteroidia;o__Bacteroidales;f__P3;g__UBA1711;s__	N/A	N/A	N/A	N/A	N/A	GCA_900321975.1	95.0	d__Bacteria;p__Bacteroidota;c__Bacteroidia;o__Bacteroidales;f__P3;g__UBA1711;s__UBA1711 sp900321975	85.29	0.74	d__Bacteria;p__Bacteroidota;c__Bacteroidia;o__Bacteroidales;f__P3;g__UBA1711;s__	taxonomic classification defined by topology and ANI	classification based on placement in class-level tree	GCA_905233895.1, s__UBA1711 sp905233895, 95.0, 81.64, 0.69; GCA_002392965.1, s__UBA1711 sp002392965, 95.0, 79.56, 0.35; GCA_002349055.1, s__UBA1711 sp002349055, 95.0, 79.36, 0.44; GCA_902776365.1, s__UBA1711 sp902776365, 95.0, 79.28, 0.35; GCA_900316515.1, s__UBA1711 sp900316515, 95.0, 79.26, 0.48; GCA_017645585.1, s__UBA1711 sp017645585, 95.0, 79.23, 0.45; GCA_902774395.1, s__UBA1711 sp902774395…	51.89	11	0.9883046515151515	Genome not assigned to closest species as it falls outside its pre-defined ANI radius
bin_30	d__Bacteria;p__Firmicutes_A;c__Clostridia;o__Lachnospirales;f__Lachnospiraceae;g__UBA2868;s__	N/A	N/A	N/A	N/A	N/A	GCA_902775485.1	95.0	d__Bacteria;p__Firmicutes_A;c__Clostridia;o__Lachnospirales;f__Lachnospiraceae;g__UBA2868;s__UBA2868 sp902775485	80.12	0.51	d__Bacteria;p__Firmicutes_A;c__Clostridia;o__Lachnospirales;f__Lachnospiraceae;g__UBA2868;s__	taxonomic classification defined by topology and ANI	classification based on placement in class-level tree	GCA_902803305.1, s__UBA2868 sp902803305, 95.0, 78.98, 0.27; GCA_016281675.1, s__UBA2868 sp016281675, 95.0, 78.75, 0.33; GCA_017620055.1, s__UBA2868 sp017620055, 95.0, 78.73, 0.26; GCA_017526745.1, s__UBA2868 sp017526745, 95.0, 78.59, 0.35; GCA_017432845.1, s__UBA2868 sp017432845, 95.0, 78.57, 0.3; GCA_017612555.1, s__UBA2868 sp017612555, 95.0, 78.38, 0.33; GCA_017620345.1, s__UBA2868 sp017620345,…	49.58	11	0.9748992184249754	Genome not assigned to closest species as it falls outside its pre-defined ANI radius
bin_26	d__Bacteria;p__Firmicutes_A;c__Clostridia;o__Saccharofermentanales;f__Saccharofermentanaceae;g__Saccharofermentans;s__Saccharofermentans sp902782235	GCA_902782235.1	95.0	d__Bacteria;p__Firmicutes_A;c__Clostridia;o__Saccharofermentanales;f__Saccharofermentanaceae;g__Saccharofermentans;s__Saccharofermentans sp902782235	98.17	0.81	GCA_902782235.1	95.0	d__Bacteria;p__Firmicutes_A;c__Clostridia;o__Saccharofermentanales;f__Saccharofermentanaceae;g__Saccharofermentans;s__Saccharofermentans sp902782235	98.17	0.81	d__Bacteria;p__Firmicutes_A;c__Clostridia;o__Saccharofermentanales;f__Saccharofermentanaceae;g__Saccharofermentans;s__	taxonomic classification defined by topology and ANI	topological placement and ANI have congruent species assignments	GCA_902801755.1, s__Saccharofermentans sp902801755, 95.0, 89.64, 0.6; GCA_016292155.1, s__Saccharofermentans sp016292155, 95.0, 88.04, 0.72; GCA_017537905.1, s__Saccharofermentans sp017537905, 95.0, 86.17, 0.58; GCA_902780785.1, s__Saccharofermentans sp902780785, 95.0, 84.86, 0.77; GCA_003149065.1, s__Saccharofermentans sp003149065, 95.0, 84.33, 0.72; GCA_902764825.1, s__Saccharofermentans sp9027…	44.42	11	N/A	N/A
bin_47	d__Bacteria;p__Firmicutes;c__Bacilli;o__Erysipelotrichales;f__Erysipelotrichaceae;g__UBA636;s__	N/A	N/A	N/A	N/A	N/A	GCA_017539025.1	95.0	d__Bacteria;p__Firmicutes;c__Bacilli;o__Erysipelotrichales;f__Erysipelotrichaceae;g__UBA636;s__UBA636 sp017539025	88.84	0.91	d__Bacteria;p__Firmicutes;c__Bacilli;o__Erysipelotrichales;f__Erysipelotrichaceae;g__UBA636;s__	taxonomic classification defined by topology and ANI	classification based on placement in class-level tree	GCA_017454765.1, s__UBA636 sp017454765, 95.0, 81.2, 0.64; GCA_017428765.1, s__UBA636 sp017428765, 95.0, 79.7, 0.57; GCA_017432895.1, s__UBA636 sp017432895, 95.0, 79.59, 0.53; GCA_017432005.1, s__UBA636 sp017432005, 95.0, 79.28, 0.46; GCA_902795875.1, s__UBA636 sp902795875, 95.0, 79.21, 0.37; GCA_017432545.1, s__UBA636 sp017432545, 95.0, 79.19, 0.36; GCA_017550145.1, s__UBA636 sp017550145, 95.0, 7…	41.88	11	0.9966029293620653	Genome not assigned to closest species as it falls outside its pre-defined ANI radius
bin_34	d__Bacteria;p__Firmicutes_A;c__Clostridia;o__Lachnospirales;f__Lachnospiraceae;g__RUG11977;s__RUG11977 sp902774525	GCA_902774525.1	95.0	d__Bacteria;p__Firmicutes_A;c__Clostridia;o__Lachnospirales;f__Lachnospiraceae;g__RUG11977;s__RUG11977 sp902774525	97.67	0.7	GCA_902774525.1	95.0	d__Bacteria;p__Firmicutes_A;c__Clostridia;o__Lachnospirales;f__Lachnospiraceae;g__RUG11977;s__RUG11977 sp902774525	97.67	0.7	d__Bacteria;p__Firmicutes_A;c__Clostridia;o__Lachnospirales;f__Lachnospiraceae;g__RUG11977;s__	taxonomic classification defined by topology and ANI	topological placement and ANI have congruent species assignments	GCA_017427415.1, s__RUG11977 sp017427415, 95.0, 88.86, 0.81; GCA_017620375.1, s__RUG11977 sp017620375, 95.0, 84.07, 0.71; GCA_017553965.1, s__RUG11977 sp017553965, 95.0, 81.55, 0.36; GCA_016287095.1, s__RUG11977 sp016287095, 95.0, 79.25, 0.4; GCA_017542245.1, s__RUG11977 sp017542245, 95.0, 79.06, 0.28; GCA_016282435.1, s__RUG11977 sp016282435, 95.0, 78.71, 0.3; GCA_017557525.1, s__RUG11977 sp0175…	40.75	11	N/A	N/A
bin_56	d__Bacteria;p__Bacteroidota;c__Bacteroidia;o__Bacteroidales;f__P3;g__UBA1711;s__UBA1711 sp902774845	GCA_902774845.1	95.0	d__Bacteria;p__Bacteroidota;c__Bacteroidia;o__Bacteroidales;f__P3;g__UBA1711;s__UBA1711 sp902774845	96.74	0.85	GCA_902774845.1	95.0	d__Bacteria;p__Bacteroidota;c__Bacteroidia;o__Bacteroidales;f__P3;g__UBA1711;s__UBA1711 sp902774845	96.74	0.85	d__Bacteria;p__Bacteroidota;c__Bacteroidia;o__Bacteroidales;f__P3;g__UBA1711;s__	taxonomic classification defined by topology and ANI	topological placement and ANI have congruent species assignments	GCA_016292015.1, s__UBA1711 sp016292015, 95.0, 83.4, 0.6; GCA_017616895.1, s__UBA1711 sp017616895, 95.0, 81.29, 0.56; GCA_017618625.1, s__UBA1711 sp017618625, 95.0, 80.92, 0.53; GCA_905235855.1, s__UBA1711 sp905235855, 95.0, 78.51, 0.25; GCA_017439185.1, s__UBA1711 sp017439185, 95.0, 78.28, 0.3; GCA_902774395.1, s__UBA1711 sp902774395, 95.0, 78.22, 0.05; GCA_902790215.1, s__UBA1711 sp902790215, 9…	40.71	11	N/A	N/A
bin_2	d__Bacteria;p__Fibrobacterota;c__Fibrobacteria;o__Fibrobacterales;f__Fibrobacteraceae;g__Fibrobacter;s__	N/A	N/A	N/A	N/A	N/A	N/A	N/A	N/A	N/A	N/A	d__Bacteria;p__Fibrobacterota;c__Fibrobacteria;o__Fibrobacterales;f__Fibrobacteraceae;g__Fibrobacter;s__	taxonomic classification defined by topology and ANI	classification based on placement in class-level tree	GCA_017545445.1, s__Fibrobacter sp017545445, 95.0, 86.59, 0.69; GCA_017520105.1, s__Fibrobacter sp017520105, 95.0, 83.13, 0.6; GCA_017965445.1, s__Fibrobacter sp017965445, 95.0, 83.05, 0.56; GCA_902779965.1, s__Fibrobacter succinogenes_F, 95.0, 82.99, 0.57; GCA_902776765.1, s__Fibrobacter succinogenes_N, 95.0, 82.93, 0.56; GCF_002210425.1, s__Fibrobacter elongatus, 95.0, 82.84, 0.57; GCF_90021532…	37.51	11	0.9943035156148238	Genome has more than 13.3% of markers with multiple hits;Genome not assigned to closest species as it falls outside its pre-defined ANI radius
bin_27	d__Bacteria;p__Firmicutes_A;c__Clostridia;o__Lachnospirales;f__Lachnospiraceae;g__Butyrivibrio;s__Butyrivibrio sp017620235	GCA_017620235.1	95.0	d__Bacteria;p__Firmicutes_A;c__Clostridia;o__Lachnospirales;f__Lachnospiraceae;g__Butyrivibrio;s__Butyrivibrio sp017620235	97.5	0.69	GCA_017620235.1	95.0	d__Bacteria;p__Firmicutes_A;c__Clostridia;o__Lachnospirales;f__Lachnospiraceae;g__Butyrivibrio;s__Butyrivibrio sp017620235	97.5	0.69	d__Bacteria;p__Firmicutes_A;c__Clostridia;o__Lachnospirales;f__Lachnospiraceae;g__Butyrivibrio;s__	taxonomic classification defined by topology and ANI	topological placement and ANI have congruent species assignments	GCF_900116865.1, s__Butyrivibrio sp900116865, 95.0, 86.72, 0.74; GCF_000424465.1, s__Butyrivibrio hungatei_A, 95.0, 86.28, 0.69; GCF_900101605.1, s__Butyrivibrio hungatei_B, 95.0, 85.22, 0.67; GCF_000621565.1, s__Butyrivibrio sp000621565, 95.0, 84.32, 0.68; GCA_017615275.1, s__Butyrivibrio sp017615275, 95.0, 81.34, 0.48; GCF_003625475.1, s__Butyrivibrio sp003625475, 95.0, 79.28, 0.31; GCA_0175357…	36.08	11	N/A	N/A
bin_40	d__Bacteria;p__Bacteroidota;c__Bacteroidia;o__Bacteroidales;f__P3;g__UBA1711;s__	N/A	N/A	N/A	N/A	N/A	N/A	N/A	N/A	N/A	N/A	d__Bacteria;p__Bacteroidota;c__Bacteroidia;o__Bacteroidales;f__P3;g__UBA1711;s__	taxonomic classification defined by topology and ANI	classification based on placement in class-level tree	GCA_900318275.1, s__UBA1711 sp900318275, 95.0, 86.63, 0.83; GCA_900314925.1, s__UBA1711 sp900314925, 95.0, 85.08, 0.84; GCA_902777005.1, s__UBA1711 sp902777005, 95.0, 82.46, 0.71; GCA_902791695.1, s__UBA1711 sp902791695, 95.0, 82.45, 0.69; GCA_017522105.1, s__UBA1711 sp017522105, 95.0, 82.24, 0.76; GCA_900320975.1, s__UBA1711 sp900320975, 95.0, 82.23, 0.68; GCA_900316515.1, s__UBA1711 sp900316515…	35.39	11	0.9882676265777731	Genome not assigned to closest species as it falls outside its pre-defined ANI radius
bin_10	d__Bacteria;p__Firmicutes_A;c__Clostridia;o__Saccharofermentanales;f__Saccharofermentanaceae;g__Saccharofermentans;s__	N/A	N/A	N/A	N/A	N/A	GCA_900107185.1	95.0	d__Bacteria;p__Firmicutes_A;c__Clostridia;o__Saccharofermentanales;f__Saccharofermentanaceae;g__Saccharofermentans;s__Saccharofermentans sp900107185	79.75	0.4	d__Bacteria;p__Firmicutes_A;c__Clostridia;o__Saccharofermentanales;f__Saccharofermentanaceae;g__Saccharofermentans;s__	taxonomic classification defined by topology and ANI	classification based on placement in class-level tree	GCA_003149065.1, s__Saccharofermentans sp003149065, 95.0, 81.99, 0.46; GCA_902780785.1, s__Saccharofermentans sp902780785, 95.0, 81.62, 0.44; GCA_001604135.1, s__Saccharofermentans sp001604135, 95.0, 81.16, 0.44; GCA_016292215.1, s__Saccharofermentans sp016292215, 95.0, 80.79, 0.4; GCA_017554745.1, s__Saccharofermentans sp017554745, 95.0, 80.71, 0.46; GCA_902782235.1, s__Saccharofermentans sp9027…	35.03	11	0.9891050782083566	Genome has more than 12.5% of markers with multiple hits
bin_82	d__Bacteria;p__Firmicutes_A;c__Clostridia;o__Oscillospirales;f__Acutalibacteraceae;g__RGIG9287;s__	N/A	N/A	N/A	N/A	N/A	GCA_017448285.1	95.0	d__Bacteria;p__Firmicutes_A;c__Clostridia;o__Oscillospirales;f__Acutalibacteraceae;g__RGIG9287;s__RGIG9287 sp017448285	91.08	0.94	d__Bacteria;p__Firmicutes_A;c__Clostridia;o__Oscillospirales;f__Acutalibacteraceae;g__RGIG9287;s__	taxonomic classification defined by topology and ANI	classification based on placement in class-level tree	GCA_017634155.1, s__RGIG9287 sp017634155, 95.0, 85.17, 0.83	32.31	11	0.991429969562358	Genome not assigned to closest species as it falls outside its pre-defined ANI radius
bin_13	d__Bacteria;p__Firmicutes_A;c__Clostridia;o__Lachnospirales;f__Lachnospiraceae;g__NK4A144;s__	N/A	N/A	N/A	N/A	N/A	N/A	N/A	N/A	N/A	N/A	d__Bacteria;p__Firmicutes_A;c__Clostridia;o__Lachnospirales;f__Lachnospiraceae;g__NK4A144;s__	taxonomic classification fully defined by topology	classification based on placement in class-level tree	N/A	30.66	11	0.9832705146058669	N/A
bin_37	d__Bacteria;p__Firmicutes_A;c__Clostridia;o__Christensenellales;f__CAG-74;g__GCA-900199385;s__GCA-900199385 sp900322155	GCA_017569305.1	95.0	d__Bacteria;p__Firmicutes_A;c__Clostridia;o__Christensenellales;f__CAG-74;g__GCA-900199385;s__GCA-900199385 sp900322155	95.13	0.65	GCA_017569305.1	95.0	d__Bacteria;p__Firmicutes_A;c__Clostridia;o__Christensenellales;f__CAG-74;g__GCA-900199385;s__GCA-900199385 sp900322155	95.13	0.65	d__Bacteria;p__Firmicutes_A;c__Clostridia;o__Christensenellales;f__CAG-74;g__GCA-900199385;s__	taxonomic classification defined by topology and ANI	topological placement and ANI have congruent species assignments	GCA_018128945.1, s__GCA-900199385 sp900199385, 95.0, 93.06, 0.63; GCA_017428385.1, s__GCA-900199385 sp017428385, 95.0, 90.08, 0.63; GCA_900315675.1, s__GCA-900199385 sp900315675, 95.0, 82.34, 0.59; GCA_900315315.1, s__GCA-900199385 sp900315315, 95.0, 82.31, 0.34; GCA_017615475.1, s__GCA-900199385 sp017615475, 95.0, 81.98, 0.38; GCA_902793605.1, s__GCA-900199385 sp900320755, 95.0, 81.38, 0.27; GCA…	24.31	11	N/A	N/A
bin_41	d__Bacteria;p__Firmicutes_A;c__Clostridia;o__Lachnospirales;f__Lachnospiraceae;g__UBA2868;s__	N/A	N/A	N/A	N/A	N/A	GCA_902803305.1	95.0	d__Bacteria;p__Firmicutes_A;c__Clostridia;o__Lachnospirales;f__Lachnospiraceae;g__UBA2868;s__UBA2868 sp902803305	91.21	0.47	d__Bacteria;p__Firmicutes_A;c__Clostridia;o__Lachnospirales;f__Lachnospiraceae;g__UBA2868;s__	taxonomic classification defined by topology and ANI	classification based on placement in class-level tree	GCA_017612555.1, s__UBA2868 sp017612555, 95.0, 82.67, 0.53; GCA_017620345.1, s__UBA2868 sp017620345, 95.0, 79.81, 0.39; GCA_902775485.1, s__UBA2868 sp902775485, 95.0, 79.03, 0.32; GCA_016281675.1, s__UBA2868 sp016281675, 95.0, 78.26, 0.31; GCA_017620055.1, s__UBA2868 sp017620055, 95.0, 78.13, 0.28; GCA_905235745.1, s__UBA2868 sp905235745, 95.0, 77.85, 0.29; GCA_017526745.1, s__UBA2868 sp017526745…	21.66	11	0.9933303932590707	Genome not assigned to closest species as it falls outside its pre-defined ANI radius
bin_59	d__Bacteria;p__Firmicutes_A;c__Clostridia;o__Lachnospirales;f__Lachnospiraceae;g__RUG191;s__	N/A	N/A	N/A	N/A	N/A	N/A	N/A	N/A	N/A	N/A	d__Bacteria;p__Firmicutes_A;c__Clostridia;o__Lachnospirales;f__Lachnospiraceae;g__RUG191;s__	taxonomic classification defined by topology and ANI	classification based on placement in class-level tree	GCA_900315945.1, s__RUG191 sp900315945, 95.0, 81.97, 0.51; GCA_015057165.1, s__RUG191 sp015057165, 95.0, 81.51, 0.55; GCA_002373675.1, s__RUG191 sp002373675, 95.0, 81.32, 0.46; GCA_905234245.1, s__RUG191 sp905234245, 95.0, 80.47, 0.38; GCA_900316395.1, s__RUG191 sp900316395, 95.0, 80.44, 0.34; GCA_905234525.1, s__RUG191 sp905234525, 95.0, 79.07, 0.25; GCA_905233695.1, s__RUG191 sp905233695, 95.0,…	20.27	11	0.9745835490712744	Genome not assigned to closest species as it falls outside its pre-defined ANI radius
bin_42	d__Bacteria;p__Firmicutes_A;c__Clostridia;o__Oscillospirales;f__Ruminococcaceae;g__Ruminococcus_D;s__	N/A	N/A	N/A	N/A	N/A	N/A	N/A	N/A	N/A	N/A	d__Bacteria;p__Firmicutes_A;c__Clostridia;o__Oscillospirales;f__Ruminococcaceae;g__Ruminococcus_D;s__	ANI	classification based on placement in class-level tree	GCA_017529875.1, s__Ruminococcus_D sp017529875, 95.0, 79.45, 0.21; GCA_017534595.1, s__Ruminococcus_D sp017534595, 95.0, 79.29, 0.25; GCA_900104495.1, s__Ruminococcus_D sp900104495, 95.0, 79.2, 0.23; GCA_017542125.1, s__Ruminococcus_D sp017542125, 95.0, 78.9, 0.23	20.21	11	0.9603126152743796	N/A
bin_36	d__Bacteria;p__Firmicutes_A;c__Clostridia;o__Christensenellales;f__CAG-138;g__UBA3792;s__	N/A	N/A	N/A	N/A	N/A	GCA_902789675.1	95.0	d__Bacteria;p__Firmicutes_A;c__Clostridia;o__Christensenellales;f__CAG-138;g__UBA3792;s__UBA3792 sp902789675	83.36	0.57	d__Bacteria;p__Firmicutes_A;c__Clostridia;o__Christensenellales;f__CAG-138;g__UBA3792;s__	taxonomic classification defined by topology and ANI	classification based on placement in class-level tree	GCA_017524445.1, s__UBA3792 sp017524445, 95.0, 91.3, 0.69; GCA_017554455.1, s__UBA3792 sp017554455, 95.0, 85.67, 0.59; GCA_016286445.1, s__UBA3792 sp016286445, 95.0, 83.43, 0.66; GCA_017393775.1, s__UBA3792 sp017393775, 95.0, 83.08, 0.5; GCA_902792295.1, s__UBA3792 sp902792295, 95.0, 83.03, 0.5; GCA_017438865.1, s__UBA3792 sp017438865, 95.0, 82.76, 0.5; GCA_017388175.1, s__UBA3792 sp017388175, 95…	19.84	11	0.9787938685511183	Genome not assigned to closest species as it falls outside its pre-defined ANI radius
bin_43	d__Bacteria;p__Bacteroidota;c__Bacteroidia;o__Bacteroidales;f__F082;g__Limimorpha;s__	N/A	N/A	N/A	N/A	N/A	GCA_902800965.1	95.0	d__Bacteria;p__Bacteroidota;c__Bacteroidia;o__Bacteroidales;f__F082;g__Limimorpha;s__Limimorpha sp902800965	91.85	0.43	d__Bacteria;p__Bacteroidota;c__Bacteroidia;o__Bacteroidales;f__F082;g__Limimorpha;s__	taxonomic classification defined by topology and ANI	classification based on placement in class-level tree	GCA_017530365.1, s__Limimorpha sp017530365, 95.0, 95.74, 0.47; GCA_017549805.1, s__Limimorpha sp017549805, 95.0, 82.23, 0.35; GCA_017965765.1, s__Limimorpha sp017965765, 95.0, 81.54, 0.28; GCA_016291135.1, s__Limimorpha sp016291135, 95.0, 80.93, 0.27; GCA_017645245.1, s__Limimorpha sp017645245, 95.0, 80.83, 0.26; GCA_905234455.1, s__Limimorpha sp905234455, 95.0, 80.75, 0.21; GCA_016284305.1, s__L…	19.56	11	0.9970109501593626	N/A
bin_48	d__Bacteria;p__Firmicutes_A;c__Clostridia;o__Oscillospirales;f__Ruminococcaceae;g__Firm-04;s__Firm-04 sp001940925	GCA_001940925.1	95.0	d__Bacteria;p__Firmicutes_A;c__Clostridia;o__Oscillospirales;f__Ruminococcaceae;g__Firm-04;s__Firm-04 sp001940925	96.55	0.92	N/A	N/A	N/A	N/A	N/A	d__Bacteria;p__Firmicutes_A;c__Clostridia;o__Oscillospirales;f__Ruminococcaceae;g__Firm-04;s__	ANI	topological placement and ANI have incongruent species assignments	GCA_001940925.1, s__Firm-04 sp001940925, 95.0, 96.55, 0.92; GCA_017545185.1, s__Firm-04 sp017545185, 95.0, 93.54, 0.93; GCA_016281125.1, s__Firm-04 sp016281125, 95.0, 83.44, 0.83; GCA_001603005.1, s__Firm-04 sp001603005, 95.0, 82.0, 0.71; GCA_017427265.1, s__Firm-04 sp017427265, 95.0, 81.17, 0.7; GCA_002394125.1, s__Firm-04 sp002394125, 95.0, 80.24, 0.55; GCA_017523995.1, s__Firm-04 sp017523995, …	19.26	11	N/A	N/A
bin_52	d__Bacteria;p__Bacteroidota;c__Bacteroidia;o__Bacteroidales;f__P3;g__UBA1711;s__	N/A	N/A	N/A	N/A	N/A	GCA_902774845.1	95.0	d__Bacteria;p__Bacteroidota;c__Bacteroidia;o__Bacteroidales;f__P3;g__UBA1711;s__UBA1711 sp902774845	89.24	0.76	d__Bacteria;p__Bacteroidota;c__Bacteroidia;o__Bacteroidales;f__P3;g__UBA1711;s__	taxonomic classification defined by topology and ANI	classification based on placement in class-level tree	GCA_016292015.1, s__UBA1711 sp016292015, 95.0, 85.15, 0.72; GCA_017618625.1, s__UBA1711 sp017618625, 95.0, 83.35, 0.69; GCA_017616895.1, s__UBA1711 sp017616895, 95.0, 81.92, 0.72; GCA_902777005.1, s__UBA1711 sp902777005, 95.0, 79.91, 0.24; GCA_900320975.1, s__UBA1711 sp900320975, 95.0, 78.89, 0.22; GCA_902791695.1, s__UBA1711 sp902791695, 95.0, 78.66, 0.22; GCA_900318275.1, s__UBA1711 sp900318275…	18.75	11	0.9851437913803889	Genome not assigned to closest species as it falls outside its pre-defined ANI radius
bin_39	d__Bacteria;p__Firmicutes_A;c__Clostridia;o__Saccharofermentanales;f__Saccharofermentanaceae;g__Saccharofermentans;s__Saccharofermentans sp902780785	GCA_902780785.1	95.0	d__Bacteria;p__Firmicutes_A;c__Clostridia;o__Saccharofermentanales;f__Saccharofermentanaceae;g__Saccharofermentans;s__Saccharofermentans sp902780785	96.91	0.86	GCA_902780785.1	95.0	d__Bacteria;p__Firmicutes_A;c__Clostridia;o__Saccharofermentanales;f__Saccharofermentanaceae;g__Saccharofermentans;s__Saccharofermentans sp902780785	96.91	0.86	d__Bacteria;p__Firmicutes_A;c__Clostridia;o__Saccharofermentanales;f__Saccharofermentanaceae;g__Saccharofermentans;s__	taxonomic classification defined by topology and ANI	topological placement and ANI have congruent species assignments	GCA_902764825.1, s__Saccharofermentans sp902764825, 95.0, 86.64, 0.84; GCA_016292145.1, s__Saccharofermentans sp016292145, 95.0, 86.31, 0.76; GCA_001604135.1, s__Saccharofermentans sp001604135, 95.0, 85.99, 0.78; GCA_003149065.1, s__Saccharofermentans sp003149065, 95.0, 83.93, 0.7; GCA_902782235.1, s__Saccharofermentans sp902782235, 95.0, 83.72, 0.65; GCA_902801755.1, s__Saccharofermentans sp9028…	18.57	11	N/A	N/A
bin_68	d__Bacteria;p__Firmicutes_A;c__Clostridia;o__Lachnospirales;f__Lachnospiraceae;g__UBA1258;s__	N/A	N/A	N/A	N/A	N/A	GCA_017963665.1	95.0	d__Bacteria;p__Firmicutes_A;c__Clostridia;o__Lachnospirales;f__Lachnospiraceae;g__UBA1258;s__UBA1258 sp017963665	92.98	0.86	d__Bacteria;p__Firmicutes_A;c__Clostridia;o__Lachnospirales;f__Lachnospiraceae;g__UBA1258;s__	taxonomic classification defined by topology and ANI	classification based on placement in class-level tree	GCA_902772805.1, s__UBA1258 sp902772805, 95.0, 78.73, 0.44; GCA_016283275.1, s__UBA1258 sp016283275, 95.0, 78.28, 0.23; GCA_016281385.1, s__UBA1258 sp016281385, 95.0, 77.99, 0.21	18.29	11	0.9928915397178879	Genome not assigned to closest species as it falls outside its pre-defined ANI radius
bin_54	d__Bacteria;p__Bacteroidota;c__Bacteroidia;o__Bacteroidales;f__P3;g__UBA1711;s__	N/A	N/A	N/A	N/A	N/A	GCA_016292015.1	95.0	d__Bacteria;p__Bacteroidota;c__Bacteroidia;o__Bacteroidales;f__P3;g__UBA1711;s__UBA1711 sp016292015	85.92	0.79	d__Bacteria;p__Bacteroidota;c__Bacteroidia;o__Bacteroidales;f__P3;g__UBA1711;s__	taxonomic classification defined by topology and ANI	classification based on placement in class-level tree	GCA_017618625.1, s__UBA1711 sp017618625, 95.0, 84.44, 0.63; GCA_902774845.1, s__UBA1711 sp902774845, 95.0, 82.3, 0.58; GCA_017616895.1, s__UBA1711 sp017616895, 95.0, 82.03, 0.64; GCA_905235855.1, s__UBA1711 sp905235855, 95.0, 78.59, 0.27; GCA_017439185.1, s__UBA1711 sp017439185, 95.0, 78.13, 0.26; GCA_902762805.1, s__UBA1711 sp902762805, 95.0, 76.95, 0.05; GCA_900314925.1, s__UBA1711 sp900314925,…	18.29	11	0.9888667731514702	Genome not assigned to closest species as it falls outside its pre-defined ANI radius
bin_79	d__Bacteria;p__Firmicutes;c__Bacilli;o__RF39;f__UBA660;g__RUG13038;s__	N/A	N/A	N/A	N/A	N/A	GCA_016290885.1	95.0	d__Bacteria;p__Firmicutes;c__Bacilli;o__RF39;f__UBA660;g__RUG13038;s__RUG13038 sp016290885	86.73	0.83	d__Bacteria;p__Firmicutes;c__Bacilli;o__RF39;f__UBA660;g__RUG13038;s__	taxonomic classification defined by topology and ANI	classification based on placement in class-level tree	GCA_017418945.1, s__RUG13038 sp017418945, 95.0, 79.63, 0.39; GCA_017553685.1, s__RUG13038 sp017553685, 95.0, 78.61, 0.49; GCA_902785135.1, s__RUG13038 sp902785135, 95.0, 78.53, 0.54; GCA_017511805.1, s__RUG13038 sp017511805, 95.0, 78.43, 0.56; GCA_017542065.1, s__RUG13038 sp017542065, 95.0, 78.38, 0.44; GCA_017627015.1, s__RUG13038 sp017627015, 95.0, 78.14, 0.46; GCA_902801825.1, s__RUG13038 sp90…	18.27	11	0.9900823440736148	Genome not assigned to closest species as it falls outside its pre-defined ANI radius
bin_63	d__Bacteria;p__Firmicutes_A;c__Clostridia;o__Peptostreptococcales;f__Anaerovoracaceae;g__RUG11894;s__	N/A	N/A	N/A	N/A	N/A	GCA_017412505.1	95.0	d__Bacteria;p__Firmicutes_A;c__Clostridia;o__Peptostreptococcales;f__Anaerovoracaceae;g__RUG11894;s__RUG11894 sp017412505	93.67	0.96	d__Bacteria;p__Firmicutes_A;c__Clostridia;o__Peptostreptococcales;f__Anaerovoracaceae;g__RUG11894;s__	taxonomic classification defined by topology and ANI	classification based on placement in class-level tree	GCA_017557505.1, s__RUG11894 sp017557505, 95.0, 87.39, 0.92; GCA_017619985.1, s__RUG11894 sp017619985, 95.0, 85.02, 0.81; GCA_017626845.1, s__RUG11894 sp017626845, 95.0, 84.52, 0.84; GCA_902773665.1, s__RUG11894 sp902773665, 95.0, 84.44, 0.85	18.25	11	0.9908512590657045	Genome not assigned to closest species as it falls outside its pre-defined ANI radius
bin_61	d__Bacteria;p__Firmicutes_A;c__Clostridia;o__Lachnospirales;f__Lachnospiraceae;g__RUG191;s__	N/A	N/A	N/A	N/A	N/A	N/A	N/A	N/A	N/A	N/A	d__Bacteria;p__Firmicutes_A;c__Clostridia;o__Lachnospirales;f__Lachnospiraceae;g__RUG191;s__	taxonomic classification defined by topology and ANI	classification based on placement in class-level tree	GCA_900315945.1, s__RUG191 sp900315945, 95.0, 81.68, 0.68; GCA_015057165.1, s__RUG191 sp015057165, 95.0, 81.21, 0.7; GCA_900316395.1, s__RUG191 sp900316395, 95.0, 80.63, 0.49; GCA_905234245.1, s__RUG191 sp905234245, 95.0, 80.54, 0.53; GCA_002373675.1, s__RUG191 sp002373675, 95.0, 80.19, 0.67; GCA_905233695.1, s__RUG191 sp905233695, 95.0, 78.4, 0.25; GCA_905234525.1, s__RUG191 sp905234525, 95.0, 7…	17.65	11	0.968138405947892	Genome not assigned to closest species as it falls outside its pre-defined ANI radius
bin_53	d__Bacteria;p__Firmicutes_A;c__Clostridia;o__Oscillospirales;f__Ruminococcaceae;g__Firm-04;s__	N/A	N/A	N/A	N/A	N/A	GCA_017550285.1	95.0	d__Bacteria;p__Firmicutes_A;c__Clostridia;o__Oscillospirales;f__Ruminococcaceae;g__Firm-04;s__Firm-04 sp017550285	84.13	0.83	d__Bacteria;p__Firmicutes_A;c__Clostridia;o__Oscillospirales;f__Ruminococcaceae;g__Firm-04;s__	taxonomic classification defined by topology and ANI	classification based on placement in class-level tree	GCA_017523995.1, s__Firm-04 sp017523995, 95.0, 82.57, 0.77; GCA_001940925.1, s__Firm-04 sp001940925, 95.0, 82.13, 0.59; GCA_017427265.1, s__Firm-04 sp017427265, 95.0, 81.67, 0.54; GCA_017545185.1, s__Firm-04 sp017545185, 95.0, 80.97, 0.61; GCA_016281125.1, s__Firm-04 sp016281125, 95.0, 80.18, 0.56; GCA_016296505.1, s__Firm-04 sp016296505, 95.0, 80.08, 0.42; GCA_001603005.1, s__Firm-04 sp001603005…	16.62	11	0.9927821047709924	Genome not assigned to closest species as it falls outside its pre-defined ANI radius
bin_55	d__Bacteria;p__Firmicutes_A;c__Clostridia;o__Oscillospirales;f__Oscillospiraceae;g__Limivicinus;s__	N/A	N/A	N/A	N/A	N/A	GCA_902765595.1	95.0	d__Bacteria;p__Firmicutes_A;c__Clostridia;o__Oscillospirales;f__Oscillospiraceae;g__Limivicinus;s__Limivicinus sp002350825	81.38	0.42	d__Bacteria;p__Firmicutes_A;c__Clostridia;o__Oscillospirales;f__Oscillospiraceae;g__Limivicinus;s__	taxonomic classification defined by topology and ANI	classification based on placement in class-level tree	GCA_902775355.1, s__Limivicinus sp902775355, 95.0, 82.39, 0.53; GCA_017545165.1, s__Limivicinus sp017545165, 95.0, 82.27, 0.43; GCA_017428565.1, s__Limivicinus sp017428565, 95.0, 82.08, 0.5; GCA_900316205.1, s__Limivicinus sp900316205, 95.0, 81.88, 0.44; GCA_900319635.1, s__Limivicinus sp900319635, 95.0, 81.71, 0.4; GCA_900316255.1, s__Limivicinus sp900316255, 95.0, 81.7, 0.47; GCA_017550765.1, s…	15.63	11	0.9819013646188454	Genome not assigned to closest species as it falls outside its pre-defined ANI radius
bin_51	d__Bacteria;p__Firmicutes_C;c__Negativicutes;o__Acidaminococcales;f__Acidaminococcaceae;g__Succiniclasticum;s__	N/A	N/A	N/A	N/A	N/A	GCA_900315925.1	95.0	d__Bacteria;p__Firmicutes_C;c__Negativicutes;o__Acidaminococcales;f__Acidaminococcaceae;g__Succiniclasticum;s__Succiniclasticum sp900315925	89.0	0.77	d__Bacteria;p__Firmicutes_C;c__Negativicutes;o__Acidaminococcales;f__Acidaminococcaceae;g__Succiniclasticum;s__	taxonomic classification defined by topology and ANI	classification based on placement in class-level tree	GCA_905233365.1, s__Succiniclasticum sp905233365, 95.0, 90.22, 0.74; GCA_902801365.1, s__Succiniclasticum sp902801365, 95.0, 82.48, 0.68; GCA_017405945.1, s__Succiniclasticum sp017405945, 95.0, 82.16, 0.68; GCA_017554485.1, s__Succiniclasticum sp017554485, 95.0, 82.04, 0.66; GCA_017443165.1, s__Succiniclasticum sp017443165, 95.0, 81.66, 0.54; GCF_900112895.1, s__Succiniclasticum ruminis, 95.0, 81…	15.35	11	0.9898373978679454	Genome not assigned to closest species as it falls outside its pre-defined ANI radius
bin_58	d__Bacteria;p__Bacteroidota;c__Bacteroidia;o__Bacteroidales;f__WCHB1-69;g__F23-D06;s__	N/A	N/A	N/A	N/A	N/A	GCA_017395245.1	95.0	d__Bacteria;p__Bacteroidota;c__Bacteroidia;o__Bacteroidales;f__WCHB1-69;g__F23-D06;s__F23-D06 sp017395245	93.68	0.87	d__Bacteria;p__Bacteroidota;c__Bacteroidia;o__Bacteroidales;f__WCHB1-69;g__F23-D06;s__	taxonomic classification defined by topology and ANI	classification based on placement in class-level tree	GCA_905235135.1, s__F23-D06 sp905235135, 95.0, 82.78, 0.74; GCA_900319925.1, s__F23-D06 sp900319925, 95.0, 82.18, 0.72; GCA_017962275.1, s__F23-D06 sp017962275, 95.0, 81.7, 0.66; GCA_900316305.1, s__F23-D06 sp900316305, 95.0, 81.31, 0.59; GCA_902770735.1, s__F23-D06 sp902770735, 95.0, 81.22, 0.59; GCA_017525245.1, s__F23-D06 sp017525245, 95.0, 80.21, 0.55; GCA_900315245.1, s__F23-D06 sp900315245,…	15.19	11	0.9995511745897755	Genome not assigned to closest species as it falls outside its pre-defined ANI radius
bin_71	d__Bacteria;p__Firmicutes_A;c__Clostridia;o__Lachnospirales;f__Lachnospiraceae;g__UBA3766;s__	N/A	N/A	N/A	N/A	N/A	N/A	N/A	N/A	N/A	N/A	d__Bacteria;p__Firmicutes_A;c__Clostridia;o__Lachnospirales;f__Lachnospiraceae;g__UBA3766;s__	ANI	classification based on placement in class-level tree	GCA_902790275.1, s__UBA3766 sp902790275, 95.0, 80.54, 0.41; GCA_017962225.1, s__UBA3766 sp017962225, 95.0, 80.49, 0.41; GCA_016284175.1, s__UBA3766 sp016284175, 95.0, 80.4, 0.45; GCA_017538995.1, s__UBA3766 sp017538995, 95.0, 80.26, 0.42; GCA_902765365.1, s__UBA3766 sp902765365, 95.0, 80.23, 0.45; GCA_017618075.1, s__UBA3766 sp017618075, 95.0, 80.17, 0.47; GCA_016285575.1, s__UBA3766 sp016285575,…	12.41	11	0.977375521323807	N/A
bin_103	d__Bacteria;p__Proteobacteria;c__Alphaproteobacteria;o__Rs-D84;f__Rs-D84;g__Enterousia;s__Enterousia sp902776515	GCA_902776515.1	95.0	d__Bacteria;p__Proteobacteria;c__Alphaproteobacteria;o__Rs-D84;f__Rs-D84;g__Enterousia;s__Enterousia sp902776515	97.82	0.83	GCA_902776515.1	95.0	d__Bacteria;p__Proteobacteria;c__Alphaproteobacteria;o__Rs-D84;f__Rs-D84;g__Enterousia;s__Enterousia sp902776515	97.82	0.83	d__Bacteria;p__Proteobacteria;c__Alphaproteobacteria;o__Rs-D84;f__Rs-D84;g__Enterousia;s__	taxonomic classification defined by topology and ANI	topological placement and ANI have congruent species assignments	GCA_017450905.1, s__Enterousia sp017450905, 95.0, 81.58, 0.6; GCA_017650945.1, s__Enterousia sp017650945, 95.0, 80.85, 0.2; GCA_902790415.1, s__Enterousia sp902790415, 95.0, 80.67, 0.46; GCA_902771695.1, s__Enterousia sp902771695, 95.0, 80.48, 0.4; GCA_017962125.1, s__Enterousia sp017962125, 95.0, 80.42, 0.26; GCA_017475605.1, s__Enterousia sp017475605, 95.0, 80.25, 0.2; GCA_017618595.1, s__Enter…	11.99	11	N/A	Genome domain questionable ( 12.5% Bacterial, 3.8% Archaeal)
bin_86	d__Bacteria;p__Firmicutes_A;c__Clostridia;o__Lachnospirales;f__Lachnospiraceae;g__AC2028;s__	N/A	N/A	N/A	N/A	N/A	GCA_902761225.1	95.0	d__Bacteria;p__Firmicutes_A;c__Clostridia;o__Lachnospirales;f__Lachnospiraceae;g__AC2028;s__AC2028 sp902761225	84.39	0.89	d__Bacteria;p__Firmicutes_A;c__Clostridia;o__Lachnospirales;f__Lachnospiraceae;g__AC2028;s__	taxonomic classification defined by topology and ANI	classification based on placement in class-level tree	GCA_017940415.1, s__AC2028 sp017940415, 95.0, 81.16, 0.58; GCA_000702685.1, s__AC2028 sp000702685, 95.0, 80.75, 0.56; GCA_017617005.1, s__AC2028 sp017617005, 95.0, 80.56, 0.56; GCA_016291475.1, s__AC2028 sp016291475, 95.0, 80.46, 0.5; GCA_017524035.1, s__AC2028 sp017524035, 95.0, 80.46, 0.47; GCA_017962825.1, s__AC2028 sp017962825, 95.0, 80.46, 0.36; GCA_018056425.1, s__AC2028 sp018056425, 95.0, …	10.78	11	0.9880838398332104	Genome domain questionable ( 11.7% Bacterial, 1.9% Archaeal);Genome not assigned to closest species as it falls outside its pre-defined ANI radius
bin_76	d__Bacteria;p__Bacteroidota;c__Bacteroidia;o__Bacteroidales;f__Paludibacteraceae;g__UBA1181;s__UBA1181 sp902766045	GCA_902766045.1	95.0	d__Bacteria;p__Bacteroidota;c__Bacteroidia;o__Bacteroidales;f__Paludibacteraceae;g__UBA1181;s__UBA1181 sp902766045	97.09	0.92	GCA_902766045.1	95.0	d__Bacteria;p__Bacteroidota;c__Bacteroidia;o__Bacteroidales;f__Paludibacteraceae;g__UBA1181;s__UBA1181 sp902766045	97.09	0.92	d__Bacteria;p__Bacteroidota;c__Bacteroidia;o__Bacteroidales;f__Paludibacteraceae;g__UBA1181;s__	taxonomic classification defined by topology and ANI	topological placement and ANI have congruent species assignments	GCA_902784425.1, s__UBA1181 sp902784425, 95.0, 79.61, 0.3; GCA_017430235.1, s__UBA1181 sp017430235, 95.0, 79.07, 0.27; GCA_017551675.1, s__UBA1181 sp017551675, 95.0, 78.95, 0.27	10.68	11	N/A	Genome domain questionable ( 10.8% Bacterial, 1.9% Archaeal)
bin_50	d__Bacteria;p__Firmicutes_A;c__Clostridia;o__Saccharofermentanales;f__Saccharofermentanaceae;g__Saccharofermentans;s__	N/A	N/A	N/A	N/A	N/A	N/A	N/A	N/A	N/A	N/A	d__Bacteria;p__Firmicutes_A;c__Clostridia;o__Saccharofermentanales;f__Saccharofermentanaceae;g__Saccharofermentans;s__	taxonomic classification defined by topology and ANI	classification based on placement in class-level tree	GCA_003149065.1, s__Saccharofermentans sp003149065, 95.0, 90.06, 0.83; GCA_902780785.1, s__Saccharofermentans sp902780785, 95.0, 83.47, 0.72; GCA_001604135.1, s__Saccharofermentans sp001604135, 95.0, 83.38, 0.71; GCA_017537905.1, s__Saccharofermentans sp017537905, 95.0, 83.12, 0.47; GCA_902764825.1, s__Saccharofermentans sp902764825, 95.0, 82.74, 0.68; GCA_902801755.1, s__Saccharofermentans sp902…	10.56	11	0.9938206564152744	Genome not assigned to closest species as it falls outside its pre-defined ANI radius
bin_74	d__Bacteria;p__Bacteroidota;c__Bacteroidia;o__Bacteroidales;f__P3;g__UBA1711;s__	N/A	N/A	N/A	N/A	N/A	N/A	N/A	N/A	N/A	N/A	d__Bacteria;p__Bacteroidota;c__Bacteroidia;o__Bacteroidales;f__P3;g__UBA1711;s__	taxonomic classification defined by topology and ANI	classification based on placement in class-level tree	GCA_902777005.1, s__UBA1711 sp902777005, 95.0, 91.64, 0.94; GCA_902791695.1, s__UBA1711 sp902791695, 95.0, 85.52, 0.84; GCA_900320975.1, s__UBA1711 sp900320975, 95.0, 83.47, 0.73; GCA_900318275.1, s__UBA1711 sp900318275, 95.0, 81.93, 0.74; GCA_900314925.1, s__UBA1711 sp900314925, 95.0, 81.68, 0.87; GCA_017522105.1, s__UBA1711 sp017522105, 95.0, 80.58, 0.73; GCA_016292015.1, s__UBA1711 sp016292015…	10.27	11	0.9937315264818977	Genome domain questionable ( 11.7% Bacterial, 1.9% Archaeal);Genome not assigned to closest species as it falls outside its pre-defined ANI radius
bin_100	Unclassified Bacteria	N/A	N/A	N/A	N/A	N/A	N/A	N/A	N/A	N/A	N/A	N/A	N/A	N/A	N/A	N/A	N/A	N/A	Insufficient number of amino acids in MSA (2.3%)
bin_101	Unclassified Bacteria	N/A	N/A	N/A	N/A	N/A	N/A	N/A	N/A	N/A	N/A	N/A	N/A	N/A	N/A	N/A	N/A	N/A	Insufficient number of amino acids in MSA (0.8%)
bin_102	Unclassified	N/A	N/A	N/A	N/A	N/A	N/A	N/A	N/A	N/A	N/A	N/A	N/A	N/A	N/A	N/A	N/A	N/A	No bacterial or archaeal marker
bin_104	Unclassified	N/A	N/A	N/A	N/A	N/A	N/A	N/A	N/A	N/A	N/A	N/A	N/A	N/A	N/A	N/A	N/A	N/A	No bacterial or archaeal marker
bin_105	Unclassified Bacteria	N/A	N/A	N/A	N/A	N/A	N/A	N/A	N/A	N/A	N/A	N/A	N/A	N/A	N/A	N/A	N/A	N/A	Insufficient number of amino acids in MSA (3.7%)
bin_106	Unclassified	N/A	N/A	N/A	N/A	N/A	N/A	N/A	N/A	N/A	N/A	N/A	N/A	N/A	N/A	N/A	N/A	N/A	No bacterial or archaeal marker
bin_107	Unclassified Bacteria	N/A	N/A	N/A	N/A	N/A	N/A	N/A	N/A	N/A	N/A	N/A	N/A	N/A	N/A	N/A	N/A	N/A	Insufficient number of amino acids in MSA (1.6%)
bin_46	Unclassified Bacteria	N/A	N/A	N/A	N/A	N/A	N/A	N/A	N/A	N/A	N/A	N/A	N/A	N/A	N/A	N/A	N/A	N/A	Insufficient number of amino acids in MSA (8.1%)
bin_49	Unclassified Bacteria	N/A	N/A	N/A	N/A	N/A	N/A	N/A	N/A	N/A	N/A	N/A	N/A	N/A	N/A	N/A	N/A	N/A	Insufficient number of amino acids in MSA (1.4%)
bin_57	Unclassified Bacteria	N/A	N/A	N/A	N/A	N/A	N/A	N/A	N/A	N/A	N/A	N/A	N/A	N/A	N/A	N/A	N/A	N/A	Insufficient number of amino acids in MSA (9.7%)
bin_60	Unclassified Bacteria	N/A	N/A	N/A	N/A	N/A	N/A	N/A	N/A	N/A	N/A	N/A	N/A	N/A	N/A	N/A	N/A	N/A	Insufficient number of amino acids in MSA (4.6%)
bin_62	Unclassified Bacteria	N/A	N/A	N/A	N/A	N/A	N/A	N/A	N/A	N/A	N/A	N/A	N/A	N/A	N/A	N/A	N/A	N/A	Insufficient number of amino acids in MSA (4.8%)
bin_64	Unclassified	N/A	N/A	N/A	N/A	N/A	N/A	N/A	N/A	N/A	N/A	N/A	N/A	N/A	N/A	N/A	N/A	N/A	No bacterial or archaeal marker
bin_65	Unclassified Bacteria	N/A	N/A	N/A	N/A	N/A	N/A	N/A	N/A	N/A	N/A	N/A	N/A	N/A	N/A	N/A	N/A	N/A	Insufficient number of amino acids in MSA (3.8%)
bin_66	Unclassified Bacteria	N/A	N/A	N/A	N/A	N/A	N/A	N/A	N/A	N/A	N/A	N/A	N/A	N/A	N/A	N/A	N/A	N/A	Insufficient number of amino acids in MSA (8.2%)
bin_67	Unclassified Bacteria	N/A	N/A	N/A	N/A	N/A	N/A	N/A	N/A	N/A	N/A	N/A	N/A	N/A	N/A	N/A	N/A	N/A	Insufficient number of amino acids in MSA (6.2%)
bin_69	Unclassified Bacteria	N/A	N/A	N/A	N/A	N/A	N/A	N/A	N/A	N/A	N/A	N/A	N/A	N/A	N/A	N/A	N/A	N/A	Insufficient number of amino acids in MSA (8.1%)
bin_70	Unclassified Bacteria	N/A	N/A	N/A	N/A	N/A	N/A	N/A	N/A	N/A	N/A	N/A	N/A	N/A	N/A	N/A	N/A	N/A	Insufficient number of amino acids in MSA (4.9%)
bin_72	Unclassified	N/A	N/A	N/A	N/A	N/A	N/A	N/A	N/A	N/A	N/A	N/A	N/A	N/A	N/A	N/A	N/A	N/A	No bacterial or archaeal marker
bin_73	Unclassified Bacteria	N/A	N/A	N/A	N/A	N/A	N/A	N/A	N/A	N/A	N/A	N/A	N/A	N/A	N/A	N/A	N/A	N/A	Insufficient number of amino acids in MSA (3.8%)
bin_75	Unclassified Bacteria	N/A	N/A	N/A	N/A	N/A	N/A	N/A	N/A	N/A	N/A	N/A	N/A	N/A	N/A	N/A	N/A	N/A	Insufficient number of amino acids in MSA (4.1%)
bin_77	Unclassified Bacteria	N/A	N/A	N/A	N/A	N/A	N/A	N/A	N/A	N/A	N/A	N/A	N/A	N/A	N/A	N/A	N/A	N/A	Insufficient number of amino acids in MSA (9.9%)
bin_78	Unclassified Bacteria	N/A	N/A	N/A	N/A	N/A	N/A	N/A	N/A	N/A	N/A	N/A	N/A	N/A	N/A	N/A	N/A	N/A	Insufficient number of amino acids in MSA (9.9%)
bin_80	Unclassified Bacteria	N/A	N/A	N/A	N/A	N/A	N/A	N/A	N/A	N/A	N/A	N/A	N/A	N/A	N/A	N/A	N/A	N/A	Insufficient number of amino acids in MSA (0.8%)
bin_81	Unclassified Bacteria	N/A	N/A	N/A	N/A	N/A	N/A	N/A	N/A	N/A	N/A	N/A	N/A	N/A	N/A	N/A	N/A	N/A	Insufficient number of amino acids in MSA (3.3%)
bin_83	Unclassified Bacteria	N/A	N/A	N/A	N/A	N/A	N/A	N/A	N/A	N/A	N/A	N/A	N/A	N/A	N/A	N/A	N/A	N/A	Insufficient number of amino acids in MSA (4.2%)
bin_84	Unclassified Bacteria	N/A	N/A	N/A	N/A	N/A	N/A	N/A	N/A	N/A	N/A	N/A	N/A	N/A	N/A	N/A	N/A	N/A	Insufficient number of amino acids in MSA (6.0%)
bin_85	Unclassified Bacteria	N/A	N/A	N/A	N/A	N/A	N/A	N/A	N/A	N/A	N/A	N/A	N/A	N/A	N/A	N/A	N/A	N/A	Insufficient number of amino acids in MSA (2.4%)
bin_87	Unclassified Bacteria	N/A	N/A	N/A	N/A	N/A	N/A	N/A	N/A	N/A	N/A	N/A	N/A	N/A	N/A	N/A	N/A	N/A	Insufficient number of amino acids in MSA (4.2%)
bin_88	Unclassified Bacteria	N/A	N/A	N/A	N/A	N/A	N/A	N/A	N/A	N/A	N/A	N/A	N/A	N/A	N/A	N/A	N/A	N/A	Insufficient number of amino acids in MSA (6.1%)
bin_89	Unclassified	N/A	N/A	N/A	N/A	N/A	N/A	N/A	N/A	N/A	N/A	N/A	N/A	N/A	N/A	N/A	N/A	N/A	No bacterial or archaeal marker
bin_90	Unclassified Bacteria	N/A	N/A	N/A	N/A	N/A	N/A	N/A	N/A	N/A	N/A	N/A	N/A	N/A	N/A	N/A	N/A	N/A	Insufficient number of amino acids in MSA (1.7%)
bin_91	Unclassified Bacteria	N/A	N/A	N/A	N/A	N/A	N/A	N/A	N/A	N/A	N/A	N/A	N/A	N/A	N/A	N/A	N/A	N/A	Insufficient number of amino acids in MSA (3.3%)
bin_92	Unclassified	N/A	N/A	N/A	N/A	N/A	N/A	N/A	N/A	N/A	N/A	N/A	N/A	N/A	N/A	N/A	N/A	N/A	No bacterial or archaeal marker
bin_93	Unclassified Bacteria	N/A	N/A	N/A	N/A	N/A	N/A	N/A	N/A	N/A	N/A	N/A	N/A	N/A	N/A	N/A	N/A	N/A	Insufficient number of amino acids in MSA (4.1%)
bin_94	Unclassified Bacteria	N/A	N/A	N/A	N/A	N/A	N/A	N/A	N/A	N/A	N/A	N/A	N/A	N/A	N/A	N/A	N/A	N/A	Insufficient number of amino acids in MSA (0.2%)
bin_95	Unclassified Bacteria	N/A	N/A	N/A	N/A	N/A	N/A	N/A	N/A	N/A	N/A	N/A	N/A	N/A	N/A	N/A	N/A	N/A	Insufficient number of amino acids in MSA (0.8%)
bin_96	Unclassified Bacteria	N/A	N/A	N/A	N/A	N/A	N/A	N/A	N/A	N/A	N/A	N/A	N/A	N/A	N/A	N/A	N/A	N/A	Insufficient number of amino acids in MSA (9.8%)
bin_97	Unclassified Bacteria	N/A	N/A	N/A	N/A	N/A	N/A	N/A	N/A	N/A	N/A	N/A	N/A	N/A	N/A	N/A	N/A	N/A	Insufficient number of amino acids in MSA (3.1%)
bin_98	Unclassified Bacteria	N/A	N/A	N/A	N/A	N/A	N/A	N/A	N/A	N/A	N/A	N/A	N/A	N/A	N/A	N/A	N/A	N/A	Insufficient number of amino acids in MSA (0.8%)
bin_99	Unclassified Bacteria	N/A	N/A	N/A	N/A	N/A	N/A	N/A	N/A	N/A	N/A	N/A	N/A	N/A	N/A	N/A	N/A	N/A	Insufficient number of amino acids in MSA (2.4%)

## Sheet: Supplementary Table 3
Supplementary Table 3 - Assignment of CAZymes with METABOLIC
CAZyme.ID	bin_1	bin_102	bin_11	bin_12	bin_14	bin_15	bin_16	bin_17	bin_18	bin_19	bin_20	bin_21	bin_22	bin_23	bin_24	bin_25	bin_26	bin_27	bin_28	bin_29	bin_3	bin_30	bin_31	bin_32	bin_33	bin_35	bin_38	bin_4	bin_41	bin_43	bin_44	bin_45	bin_47	bin_49	bin_5	bin_58	bin_59	bin_6	bin_7	bin_73	bin_74	bin_8	bin_9
GH001	0	0	0	0	0	0	2	0	0	0	0	0	1	0	0	0	0	0	0	0	0	0	0	0	0	0	0	0	0	0	0	1	10	0	0	0	0	0	0	0	0	0	0	14
GH002	4	0	4	2	2	1	2	2	3	2	2	3	1	2	3	2	1	1	1	3	3	2	2	1	2	2	2	3	1	1	0	3	0	0	10	0	1	3	3	0	1	11	3	95
GH003	4	0	3	2	2	3	4	1	3	6	6	6	4	2	2	3	7	5	9	6	1	1	3	0	1	4	1	4	0	1	0	1	2	1	10	0	0	4	3	0	0	10	5	130
GH004	0	0	0	0	0	0	0	0	0	0	0	1	0	0	0	0	0	0	0	0	0	0	0	0	0	0	0	0	0	0	0	0	1	0	0	0	0	0	0	0	0	0	0	2
GH005	3	0	0	1	2	9	2	1	0	2	4	3	2	1	2	2	2	1	3	0	4	1	3	0	3	3	1	5	3	1	0	2	1	1	5	0	0	4	2	0	1	6	5	91
GH008	0	0	0	1	1	0	0	0	0	0	0	1	0	0	0	0	0	1	0	0	2	1	0	0	0	0	0	2	0	0	0	0	0	0	1	0	0	0	0	0	0	0	0	10
GH009	1	0	0	1	1	11	0	1	0	2	3	1	3	0	0	1	1	0	1	1	1	1	1	0	0	1	0	0	0	0	0	0	0	0	2	0	0	1	1	0	0	3	1	40
GH010	2	0	0	0	2	4	1	0	0	2	2	3	0	0	0	0	2	0	3	1	1	1	2	0	3	1	0	3	1	0	0	0	0	0	3	0	0	0	0	0	0	4	0	41
GH011	0	0	0	0	0	18	0	0	0	0	0	0	0	0	0	0	0	0	0	0	0	0	0	0	1	0	0	0	0	0	0	0	0	0	0	0	0	0	0	0	0	0	0	19
GH013	12	0	0	6	10	4	12	7	0	3	3	6	6	2	9	5	3	7	3	6	7	6	5	13	2	4	0	3	6	2	0	4	3	0	8	0	0	6	10	0	0	3	6	192
GH016	0	0	0	0	1	5	1	0	0	1	2	0	1	5	0	0	2	0	1	0	1	1	0	0	0	0	0	2	0	0	0	0	0	0	3	0	0	1	0	0	0	1	2	30
GH018	2	0	0	1	1	0	1	1	0	0	0	1	1	0	0	1	0	2	0	1	1	1	1	0	0	0	0	1	0	0	0	0	0	0	0	0	1	1	1	0	0	0	1	20
GH020	0	0	1	0	0	0	0	0	1	0	0	0	0	1	0	0	0	0	0	0	0	0	0	0	0	0	1	0	0	0	0	0	0	0	3	1	0	0	0	0	0	0	0	8
GH023	0	0	2	0	0	0	0	0	2	0	0	0	0	2	0	0	0	0	0	0	0	0	0	1	0	3	1	2	0	1	0	0	0	0	2	1	0	2	0	0	0	2	2	23
GH025	4	0	2	4	4	5	2	4	1	2	3	5	3	0	2	3	3	2	1	3	4	3	1	0	1	2	0	0	1	0	0	2	2	0	4	0	1	0	4	3	0	3	0	84
GH026	0	0	0	0	1	4	1	0	0	1	1	2	1	0	0	0	1	0	1	0	0	0	0	0	0	0	0	0	0	0	0	0	0	0	1	0	0	0	2	0	0	1	0	17
GH027	0	0	0	0	1	0	0	0	0	0	1	2	0	0	0	0	1	0	0	0	0	0	0	0	0	0	0	1	0	0	0	0	0	0	2	0	0	1	0	0	0	0	1	10
GH028	0	0	1	0	0	0	0	0	0	0	0	1	0	0	0	0	0	0	0	0	0	0	0	0	0	1	0	0	0	1	0	0	0	0	4	0	0	0	0	0	0	6	0	14
GH029	1	0	4	0	1	0	0	0	3	1	1	0	0	3	0	0	0	0	0	0	0	0	0	0	0	1	1	0	0	0	0	0	0	0	2	0	0	0	0	0	0	2	0	20
GH030	0	0	0	0	0	2	0	0	0	0	0	0	0	0	0	0	0	0	0	0	0	0	0	0	1	0	0	1	0	1	0	0	0	0	1	0	0	1	0	0	0	1	1	9
GH031	1	0	0	1	0	1	0	1	0	1	2	4	0	0	5	0	1	0	0	1	1	1	2	0	1	2	0	2	0	1	0	0	0	0	3	0	1	3	2	0	0	5	1	43
GH032	0	0	0	0	0	0	1	0	0	2	2	0	1	0	5	0	2	1	2	0	0	0	0	0	0	0	0	1	0	0	0	0	1	0	0	0	0	1	0	0	0	2	1	22
GH033	0	0	2	0	0	0	0	0	1	0	0	0	0	2	0	0	0	0	0	0	0	0	0	0	0	0	1	0	0	0	0	0	0	0	1	0	0	0	0	0	1	1	0	9
GH035	0	0	0	0	0	0	0	0	0	0	0	0	0	0	0	0	0	0	0	0	0	0	0	0	0	0	0	0	0	1	0	0	0	0	3	0	0	0	0	0	0	2	0	6
GH036	2	0	0	2	1	0	1	2	0	0	2	2	0	0	0	2	1	0	1	1	2	2	2	0	1	1	0	1	1	0	0	2	0	0	1	0	0	0	2	0	0	1	0	33
GH039	0	0	0	0	0	0	0	0	0	0	0	0	0	0	0	0	0	0	0	0	0	0	1	0	0	0	0	0	0	0	0	0	0	0	0	0	0	0	0	0	0	0	0	1
GH042	0	0	0	0	1	1	0	0	0	0	0	0	0	0	0	0	0	1	1	1	0	0	0	0	0	0	0	0	0	0	0	0	1	0	0	0	0	0	0	0	0	0	0	6
GH043	2	0	0	2	2	8	6	3	0	2	4	10	1	0	0	1	3	3	3	2	2	2	4	0	7	2	0	6	0	2	0	3	0	0	17	0	0	1	1	0	0	19	1	119
GH048	0	0	0	0	0	2	0	0	0	0	0	0	0	0	0	0	0	0	0	0	0	0	0	0	0	0	0	0	0	0	0	0	0	0	0	0	0	0	0	0	0	0	0	2
GH051	1	0	0	1	1	1	0	1	0	1	1	1	0	0	0	0	0	1	1	0	1	0	3	0	1	0	0	1	1	0	0	3	0	0	9	0	0	0	1	0	0	2	0	32
GH053	0	0	0	0	0	1	0	0	0	0	1	3	0	0	2	0	0	2	0	0	0	0	0	2	0	1	0	0	0	1	0	0	0	0	3	0	0	0	0	0	0	0	0	16
GH057	0	0	0	0	0	0	0	0	0	0	0	0	0	1	0	0	0	0	0	0	0	0	0	1	0	1	0	2	0	0	0	0	0	0	1	1	0	1	0	0	0	1	2	11
GH065	0	0	0	0	0	0	0	1	0	0	0	0	0	0	1	0	0	1	0	0	0	0	0	0	0	0	0	0	0	0	0	0	0	0	0	0	0	0	0	0	0	0	0	3
GH066	0	0	0	0	0	0	0	0	0	0	0	0	0	0	0	0	0	0	0	0	0	0	0	0	0	0	0	0	0	0	0	0	0	0	0	0	0	0	0	0	0	1	0	1
GH067	0	0	0	0	0	0	0	0	0	0	0	0	0	0	0	0	0	1	0	0	0	0	0	0	0	3	0	0	0	0	0	0	0	0	1	0	0	0	0	0	0	2	0	7
GH073	0	0	0	0	0	1	0	0	0	0	0	0	0	0	0	0	0	0	0	0	0	0	0	1	1	4	0	0	0	0	0	0	0	0	2	0	0	1	0	0	0	2	1	13
GH077	2	0	0	1	3	1	3	2	0	1	1	1	1	1	2	1	1	1	2	0	3	0	0	1	2	2	0	2	1	0	0	1	0	0	1	0	0	3	1	0	0	1	3	45
GH078	0	0	2	0	0	0	1	0	2	0	2	1	1	1	2	0	0	0	0	0	0	0	0	0	0	1	0	0	0	0	0	1	0	0	0	0	0	0	0	0	0	3	0	17
GH084	0	0	0	0	0	0	0	0	0	0	0	0	0	0	0	0	0	0	0	0	0	0	0	0	0	0	0	0	0	0	0	0	0	0	1	0	0	0	0	0	0	0	0	1
GH088	0	0	0	0	0	0	0	0	0	0	0	0	0	0	0	0	0	0	0	0	0	0	0	0	0	0	0	0	0	0	0	0	0	0	1	0	0	0	0	0	0	0	0	1
GH089	0	0	1	0	0	0	0	0	1	0	0	0	0	0	0	0	0	0	0	0	0	0	0	0	0	0	0	0	0	0	0	0	0	0	1	0	0	0	0	0	0	1	0	4
GH092	0	0	2	0	0	0	0	0	1	0	0	0	0	1	0	0	0	0	0	0	0	0	0	0	0	0	2	0	0	2	0	0	0	0	2	0	0	0	0	0	1	2	0	13
GH094	1	0	1	1	1	1	2	1	1	3	2	2	1	0	1	1	2	0	1	1	1	1	1	0	2	1	1	2	0	0	0	0	2	0	1	0	0	2	1	0	0	1	2	41
GH095	0	0	0	0	0	2	0	0	0	0	0	1	0	0	0	0	0	0	1	0	0	0	1	0	1	1	0	1	0	0	0	0	0	0	2	0	0	1	0	0	0	3	1	15
GH097	0	0	2	0	0	0	0	0	2	0	0	0	0	2	0	0	0	0	1	0	0	0	0	1	0	1	2	0	0	0	0	0	0	0	4	0	0	0	0	0	0	5	0	20
GH105	1	0	0	0	0	0	0	0	0	0	0	1	0	0	0	0	0	1	0	0	0	0	0	0	0	1	0	0	0	0	0	0	0	0	3	0	0	0	0	0	0	2	0	9
GH106	0	0	1	0	0	0	0	0	0	0	0	0	0	0	0	0	0	0	0	0	0	0	0	0	0	3	0	0	0	0	0	0	0	0	1	0	0	0	0	0	0	3	0	8
GH109	2	0	0	5	0	0	0	0	1	2	3	5	0	1	0	3	2	1	1	1	0	1	0	0	0	1	0	1	0	0	0	0	0	1	3	0	1	0	1	0	0	2	0	38
GH113	0	0	0	0	0	0	0	0	0	0	0	1	0	0	0	0	0	0	0	0	0	0	0	0	0	0	0	0	0	0	0	0	0	0	0	0	0	0	0	0	0	0	0	1
GH115	1	0	0	0	1	0	0	0	0	1	1	1	0	0	0	0	1	1	1	0	1	1	0	0	1	2	0	1	0	0	0	0	0	0	2	0	0	0	0	0	0	1	0	17
GH120	1	0	0	1	1	0	2	1	0	1	1	1	0	0	0	1	1	2	2	1	1	0	1	0	1	0	0	1	1	0	0	0	0	0	0	0	0	1	1	0	0	0	1	24
GH124	0	0	0	0	0	1	0	0	0	0	0	0	0	0	0	0	0	0	0	0	0	0	0	0	0	0	0	0	0	0	0	0	0	0	0	0	0	0	0	0	0	0	0	1
GH125	0	0	0	0	0	0	0	0	0	0	0	0	0	0	1	0	0	0	0	0	0	0	0	0	0	0	0	0	0	0	0	0	0	0	1	0	0	0	0	0	0	0	0	2
GH127	1	0	0	0	1	0	1	0	0	0	0	0	0	0	0	0	0	0	0	1	1	0	1	0	1	0	0	1	0	1	0	0	0	0	2	0	0	0	0	0	0	3	0	14
GH128	0	0	0	0	0	0	0	0	0	0	0	0	0	0	0	0	0	0	0	0	0	0	0	0	0	0	0	0	0	0	0	0	0	0	2	0	0	0	0	0	0	0	0	2
GH129	1	0	0	0	0	0	0	0	0	0	0	1	0	0	0	0	0	0	0	0	0	0	0	0	0	0	0	0	0	0	0	0	0	0	0	0	0	0	0	0	0	0	0	2
GH130	0	0	0	0	0	1	0	0	0	0	0	2	0	0	0	0	0	0	0	0	0	0	1	0	1	0	0	2	0	0	0	0	0	0	1	0	0	0	0	0	0	1	0	9
GH133	0	0	0	0	1	0	0	0	0	0	0	0	0	1	0	0	0	0	0	0	0	0	0	1	0	1	0	0	0	0	0	0	0	0	2	0	0	0	0	0	0	1	0	7
GH137	0	0	0	0	0	0	0	0	0	0	0	0	0	0	0	0	0	0	0	0	0	0	0	0	0	0	0	0	0	0	0	0	0	0	0	0	0	0	0	0	0	1	0	1
GH138	0	0	0	0	0	0	0	0	0	0	0	0	0	0	0	0	0	0	0	0	0	0	0	0	0	0	0	0	0	0	0	0	0	0	0	0	0	0	0	0	0	1	0	1
GH139	0	0	0	0	0	0	0	0	0	0	0	0	0	0	0	0	0	0	0	0	0	0	0	0	0	0	0	0	0	0	0	0	0	0	0	0	0	0	0	0	0	1	0	1
GH141	0	0	0	0	0	1	0	0	0	0	0	0	0	0	0	0	0	0	0	0	0	0	0	0	0	0	0	0	0	0	0	0	0	0	0	0	0	0	0	0	0	3	0	4
GH142	0	0	0	0	0	0	0	0	0	0	0	0	0	0	0	0	0	0	0	0	0	0	0	0	0	0	0	0	0	0	0	0	0	0	0	0	0	0	0	0	0	1	0	1
GH143	0	0	0	0	0	0	0	0	0	0	0	0	0	0	0	0	0	0	0	0	0	0	0	0	0	0	0	0	0	0	0	0	0	0	0	0	0	0	0	0	0	1	0	1
GH146	0	0	0	0	0	0	0	0	0	0	0	1	0	0	0	0	1	0	0	0	0	0	0	0	0	2	0	0	0	1	0	0	0	0	1	0	0	0	0	0	0	1	0	7
GH149	0	0	0	0	0	0	0	0	0	0	0	0	0	0	0	0	0	0	0	0	0	0	0	0	0	0	0	1	0	0	0	0	0	0	0	0	0	0	0	0	0	0	0	1
GH154	0	0	0	0	0	0	0	0	0	0	0	0	0	0	0	0	0	0	0	0	0	0	0	0	0	0	0	0	0	0	0	0	0	0	1	0	0	0	0	0	0	0	0	1
GH163	0	0	2	0	0	0	0	0	1	0	0	0	0	0	0	0	0	0	1	0	0	0	0	0	0	0	0	0	0	0	0	0	0	0	0	0	0	0	0	0	0	0	0	4
GH166	0	0	0	0	1	1	0	0	0	1	1	0	0	0	0	0	0	0	0	1	0	0	0	0	0	0	0	0	0	0	0	0	0	0	0	0	0	0	0	0	0	0	0	5
GH170	0	0	0	0	0	0	0	0	0	0	0	0	0	0	0	0	0	0	0	0	0	0	0	0	0	0	0	0	0	0	0	0	1	0	0	0	0	0	0	0	0	0	0	1
GH171	0	0	1	0	0	0	1	0	1	0	0	0	0	1	0	1	0	0	0	0	0	0	0	0	0	0	0	0	0	0	0	0	0	0	0	0	0	0	1	0	1	0	0	7
PL001	0	0	0	0	0	1	0	0	0	0	0	0	0	0	0	0	0	1	0	0	0	0	0	0	0	1	0	0	0	0	0	0	0	0	1	0	0	0	0	0	0	4	0	8
PL009	0	0	0	0	0	0	0	0	0	0	0	0	0	0	0	0	0	3	0	0	0	0	0	0	0	0	0	0	0	0	0	0	0	0	0	0	0	0	0	0	0	0	0	3
PL010	0	0	0	0	0	0	0	0	0	0	0	0	0	0	0	0	0	0	0	0	0	0	0	0	0	0	0	0	0	0	0	0	0	0	0	0	0	0	0	0	0	1	0	1
PL011	0	0	0	0	0	1	0	0	0	0	0	0	0	0	0	0	0	0	0	0	0	0	0	0	0	0	0	0	0	0	0	0	0	0	3	0	0	0	0	0	0	2	0	6
PL012	0	0	0	0	0	0	0	0	0	0	0	0	0	0	0	0	0	0	0	0	0	0	0	0	0	0	0	0	0	0	0	0	0	0	0	0	0	0	0	0	0	1	0	1
PL029	0	0	0	0	0	0	0	0	0	0	0	0	0	0	0	0	0	0	0	0	0	0	0	0	0	0	0	0	0	0	0	0	0	0	0	0	0	0	0	0	0	1	0	1
PL035	0	0	0	0	0	1	0	0	0	0	0	0	0	0	0	0	0	0	1	0	0	0	0	0	0	0	0	0	0	0	0	0	0	0	0	0	0	0	0	0	0	0	0	2
	49	0	31	32	43	92	46	29	24	37	51	73	28	29	37	27	38	39	42	31	38	26	35	22	34	53	13	52	16	17	0	23	24	3	138	3	5	38	37	3	5	138	40

## Sheet: Supplementary Table 4 
Supplementary Table 4 - Plasmid sequences associated by Hi-C with host clusters
mobile_contig_name	mobile_contig_length (bp)	mobile_contig_read_count (reads)	mobile_contig_read_depth (reads/kbp)	mobile_contig_read_depth_in_this_cluster (reads/kbp)	cluster_name	cluster_length (bp)	cluster_read_count (reads)	cluster_read_depth (reads/kbp)	intra_read_count (reads)	intra_linkage_density (reads/kbp^2)	inter_read_count (reads)	raw_inter_linkage_density (reads/kbp^2)	raw_inter_vs_intra_ratio	mobile_element_copies_per_cell	adjusted_inter_connective_linkage_density (reads/kbp^2)	adjusted_inter_vs_intra_ratio	Best hit Blast NCBI
k141_4240941	1881	151	8027644869750130	8027644869750130	bin_30	1920625	141933	738993817116824	23849	0.012968596147934795	1	0.00027680161956627607	0.021343992550061464	1086293915295510	0.0002548128233701602	0.01964845080095568	Ruminococcus albus 7 = DSM 20455 plasmid pRUMAL02
k141_2568988	1029	16	1554907677356650	1554907677356650	bin_32	1856340	19328	1.04119e+16	1679	0.000994431680295406	3	0.0015705376682308909	1.57933e+16	1.4934e+16	0.0010516546423695987	1.05754e+16	Bacteroides fragilis strain FDAARGOS_763 plasmid unnamed1
k141_5543232	1380	5	3.62319e+16	3.62319e+16	bin_49	936522	6097	6510258167987510	33	7.56967e+10	1	0.0007737540401180328	1.02218e+16	0.5565352882030364	0.0013903054424749255	1.83668e+16	Butyrivibrio proteoclasticus B316 plasmid pCY186
k141_1760976	1753	50	2852253280091270	713063320022818	bin_5	3347329	369907	1.10508e+16	34645	0.00632853400641354	1	0.0001704196557966828	0.02692877301820201	0.06452588163913253	0.002641105421073854	0.41733289548531666	Butyrivibrio proteoclasticus B316 plasmid pCY186
k141_1760976	1753	50	2852253280091270	713063320022818	bin_80	212919	957	4494666986036940	1	4.52552e+11	1	0.0026791909412417604	5.92018e+16	1.58647e+16	0.0016887800472618953	3.73168e+16	Butyrivibrio proteoclasticus B316 plasmid pCY187
k141_1760976	1753	50	2852253280091270	713063320022818	bin_20	2685637	882018	3.2842e+16	296262	0.08264269818798697	1	0.0002124079523845756	0.002570196242884183	0.02171190650980049	0.009783017087361593	0.11837727109427391	Butyrivibrio proteoclasticus B316 plasmid pCY188
k141_1760976	1753	50	2852253280091270	713063320022818	bin_3	3899904	4528448	1.16117e+16	1541616	0.20555321412440444	1	0.00014627299954518224	0.0007116064818945386	0.006140908527624184	0.023819439564551344	0.11587967459431404	Butyrivibrio proteoclasticus B316 plasmid pCY189
k141_113396	1167	329	2.81919e+16	2.81919e+16	bin_4	3706768	133914	3612689005624300	28045	0.004137162673227275	1	0.00023117120605728036	0.055876750400281144	7803590376762660	2.96237e+11	0.007160389987494667	Acinetobacter baumannii strain VB7036 plasmid pVB7036_2
k141_5289202	1136	466	4102112676056330	4.10211e+16	bin_11	3020375	84199	2.7877e+16	5016	0.0011209881696726757	1	0.0002914478136459364	0.259991872823277	1471504242799040	0.00019806114394312226	0.1766844194269734	Acinetobacter baumannii strain VB2139 plasmid pVB2139_3
k141_5289202	1136	466	4102112676056330	1.23063e+16	bin_88	168260	2124	1.26233e+16	178	0.014358760815615886	3	0.015695025974221653	1.09306e+16	974889094453728	0.0016099293820715315	0.11212174941452129	Acinetobacter baumannii strain VB2139 plasmid pVB2139_3
k141_5289202	1136	466	4102112676056330	4.10211e+16	bin_1	4321819	353778	818585877844491	108554	0.011799386676051106	1	0.00020368314594869545	0.01726218078454074	0.5011218476988712	0.00040645433218287967	0.03444707283030642	Acinetobacter baumannii strain VB2139 plasmid pVB2139_3
k141_5289202	1136	466	4102112676056330	1.64085e+16	bin_3	3899904	4528448	1.16117e+16	1541616	0.20555321412440444	4	0.0009028752401503678	0.004392416066060304	0.14130974350420117	0.0063893346471436	0.03108360370019153	Acinetobacter baumannii strain VB2139 plasmid pVB2139_3
k141_5289202	1136	466	4102112676056330	4.10211e+16	bin_30	1920625	141933	738993817116824	23849	0.012968596147934795	1	0.000458330850707892	0.03534159329812114	0.5550943162231972	0.0008256810371007336	0.06366772684429844	Acinetobacter baumannii strain VB2139 plasmid pVB2139_3
k141_6280480	1629	2	1.22775e+16	1.22775e+16	bin_35	1583054	11734	7412255046258680	732	0.0005873100384520214	1	0.00038777801771154845	0.6602611777820427	0.16563745802572952	0.002341125143633347	3.98618e+16	Selenomonas ruminantium subsp. lactilytica TAM6421 plasmid pSRC2

## Sheet: Supplementary Table 5
Supplementary Table 5 – Antibiotic resistance genes present in the rumen microbiota
Contig id	Origin of the contig	Start	Stop	Strand	Gene symbol	Scope	Element type	Element subtype	Class	Subclass	Target length	Reference sequence length	% Coverage of reference sequence	% Identity to reference sequence	Alignment length	Accession of closest sequence	Name of closest sequence
k141_1992234	Integrated plasmid	2200	4047	+	tet(W)	core	AMR	AMR	TETRACYCLINE	TETRACYCLINE	616	639	96.4	99.35	616	WP_011526261.1	tetracycline resistance ribosomal protection protein Tet(W)
k141_3579472	-	87	1304	-	tet(40)	core	AMR	AMR	TETRACYCLINE	TETRACYCLINE	406	406	100.0	99.75	406	WP_009247026.1	tetracycline efflux MFS transporter Tet(40)
k141_4261697	Integrated plasmid	1738	3654	+	tet(O)	core	AMR	AMR	TETRACYCLINE	TETRACYCLINE	639	639	100.0	99.69	639	WP_011187228.1	tetracycline resistance ribosomal protection protein Tet(O)
k141_6026588	Integrated plasmid	3	1592	-	tet(W)	core	AMR	AMR	TETRACYCLINE	TETRACYCLINE	530	639	82.94	99.43	530	WP_063856423.1	tetracycline resistance ribosomal protection protein Tet(W)
k141_6258507	-	3431	4531	-	tet(Q)	core	AMR	AMR	TETRACYCLINE	TETRACYCLINE	367	641	57.25	98.09	367	WP_002560998.1	tetracycline resistance ribosomal protection protein Tet(Q)
k141_6422229	-	1	1176	-	tet(44)	core	AMR	AMR	TETRACYCLINE	TETRACYCLINE	392	640	61.25	96.17	392	WP_003454408.1	tetracycline resistance ribosomal protection protein Tet(44)
k141_953089	-	191	2107	+	tet(32)	core	AMR	AMR	TETRACYCLINE	TETRACYCLINE	639	639	100.0	100.0	639	WP_003505402.1	tetracycline resistance ribosomal protection protein Tet(32)
k141_5349833	-	1	300	-	nimJ	core	AMR	AMR	NITROIMIDAZOLE	NITROIMIDAZOLE	100	165	60.61	90.0	100	WP_005812825.1	nitroimidazole resistance protein NimJ
k141_4365730	Integrated plasmid	178	1398	+	mef(A)	core	AMR	AMR	MACROLIDE	ERYTHROMYCIN	407	408	99.75	98.28	407	WP_012102963.1	macrolide efflux MFS transporter Mef(A)
k141_3233011	Integrated plasmid	23885	24376	-	lnu(C)	core	AMR	AMR	LINCOSAMIDE	LINCOSAMIDE	164	164	100.0	98.17	164	WP_063851341.1	lincosamide nucleotidyltransferase Lnu(C)
k141_3127631	-	1865	2716	+	blaACI-1	core	AMR	AMR	BETA-LACTAM	CEPHALOSPORIN	284	284	100.0	100.0	284	WP_006555379.1	class A extended-spectrum beta-lactamase ACI-1
k141_1428344	Integrated plasmid	1767	2630	+	aadE	core	AMR	AMR	AMINOGLYCOSIDE	STREPTOMYCIN	288	288	100.0	100.0	288	WP_001255868.1	aminoglycoside 6-adenylyltransferase AadE

## Sheet: Supplementary Table 6
Supplementary Table 6 - Assembly of viral metagenomes and binned viral contigs
	Contig_id	Contig_length	Provirus	Proviral_length	Gene_count	Viral_genes	Host_genes	Checkv_quality	Miuvig_quality (Minimum Information about an Uncultivated Virus Genome)	Completeness	Completeness_method	Contamination	kmer_freq	warnings
Metagenome-assembled viral genomes (MAGs)	vMAG_57|N=2|L=70516	70716	No	NA	122	17	2	Complete	High-quality	100.0	DTR (high-confidence)	0.0	1.0
	vMAG_34|N=2|L=126516	126716	No	NA	145	7	1	High-quality	High-quality	100.0	AAI-based (high-confidence)	0.0	1.0
	vMAG_52|N=3|L=78346	78746	No	NA	116	34	0	High-quality	High-quality	100.0	AAI-based (medium-confidence)	0.0	1.0
	vMAG_54|N=2|L=36642	36842	No	NA	57	21	1	High-quality	High-quality	100.0	AAI-based (medium-confidence)	0.0	1.0
	vMAG_56|N=2|L=102279	102479	No	NA	118	15	0	High-quality	High-quality	100.0	AAI-based (high-confidence)	0.0	1.0
	vMAG_26|N=2|L=38278	38478	No	NA	51	8	0	High-quality	High-quality	92.0	AAI-based (high-confidence)	0.0	1.0
	vMAG_7|N =2|L=57738	57938	No	NA	95	29	0	High-quality	High-quality	93.32	AAI-based (high-confidence)	0.0	1.0
	vMAG_23|N=2|L=36801	37001	No	NA	60	15	0	High-quality	High-quality	93.69	AAI-based (high-confidence)	0.0	1.0
	vMAG_15|N=2|L=34837	35037	No	NA	52	21	1	High-quality	High-quality	94.01	AAI-based (medium-confidence)	0.0	1.0
	vMAG_2|N=3|L=50625	51025	No	NA	52	13	0	High-quality	High-quality	96.71	AAI-based (medium-confidence)	0.0	1.01
	vMAG_10|N=2|L=43302	43502	No	NA	65	6	0	High-quality	High-quality	99.92	AAI-based (high-confidence)	0.0	1.0
	vMAG_33|N=2|L=18222	18422	No	NA	37	2	0	Low-quality	Genome-fragment	10.77	AAI-based (medium-confidence)	0.0	1.0
	vMAG_9|N=3|L=25022	25422	No	NA	54	7	0	Low-quality	Genome-fragment	21.66	AAI-based (medium-confidence)	0.0	1.0
	vMAG_30|N=2|L=13181	13381	No	NA	17	8	0	Low-quality	Genome-fragment	22.19	AAI-based (medium-confidence)	0.0	1.0
	vMAG_44|N=3|L=36635	37035	No	NA	57	9	0	Low-quality	Genome-fragment	23.57	AAI-based (medium-confidence)	0.0	1.0
	vMAG_6|N=4|L=34484	35084	No	NA	66	9	0	Low-quality	Genome-fragment	24.02	AAI-based (high-confidence)	0.0	1.0
	vMAG_53|N=2|L=15277	15477	No	NA	24	8	0	Low-quality	Genome-fragment	25.35	AAI-based (medium-confidence)	0.0	1.0
	vMAG_27|N=2|L=15358	15558	No	NA	19	12	0	Low-quality	Genome-fragment	25.64	AAI-based (medium-confidence)	0.0	1.0
	vMAG_36|N=2|L=32126	32326	No	NA	35	9	0	Low-quality	Genome-fragment	28.36	AAI-based (high-confidence)	0.0	1.0
	vMAG_47|N=5|L=71959	72759	No	NA	89	7	2	Low-quality	Genome-fragment	28.4	AAI-based (medium-confidence)	0.0	1.0
	vMAG_19|N=5|L=49544	50344	No	NA	57	18	1	Low-quality	Genome-fragment	30.18	AAI-based (medium-confidence)	0.0	1.0
	vMAG_38|N=2|L=65129	65329	No	NA	80	7	2	Low-quality	Genome-fragment	30.69	HMM-based (lower-bound)	0.0	1.0
	vMAG_42|N=2|L=17051	17251	No	NA	25	4	0	Low-quality	Genome-fragment	34.54	AAI-based (high-confidence)	0.0	1.0
	vMAG_28|N=2|L=105981	106181	No	NA	124	28	1	Low-quality	Genome-fragment	35.47	AAI-based (high-confidence)	0.0	1.0
	vMAG_51|N=2|L=16335	16535	No	NA	21	0	1	Low-quality	Genome-fragment	37.32	AAI-based (medium-confidence)	0.0	1.05	no viral genes detected
	vMAG_21|N=2|L=11396	11596	No	NA	12	3	0	Low-quality	Genome-fragment	38.79	HMM-based (lower-bound)	0.0	1.0
	vMAG_8|N=6|L=63372	64372	No	NA	86	9	1	Low-quality	Genome-fragment	39.13	AAI-based (high-confidence)	0.0	1.0
	vMAG_17|N=2|L=15784	15984	No	NA	29	8	0	Low-quality	Genome-fragment	39.28	AAI-based (high-confidence)	0.0	1.0
	vMAG_43|N=8|L=96546	97946	No	NA	129	1	2	Low-quality	Genome-fragment	39.81	HMM-based (lower-bound)	0.0	1.0
	vMAG_11|N=2|L=14276	14476	No	NA	20	10	0	Low-quality	Genome-fragment	41.83	AAI-based (medium-confidence)	0.0	1.0
	vMAG_20|N=4|L=74277	74877	No	NA	107	16	2	Low-quality	Genome-fragment	42.64	HMM-based (lower-bound)	0.0	1.0
	vMAG_22|N=2|L=20323	20523	No	NA	29	2	0	Low-quality	Genome-fragment	46.05	AAI-based (high-confidence)	0.0	1.01
	vMAG_41|N=2|L=25618	25818	No	NA	28	5	0	Low-quality	Genome-fragment	47.77	AAI-based (high-confidence)	0.0	1.0
	vMAG_50|N=2|L=12567	12767	No	NA	13	1	1	Low-quality	Genome-fragment	6.26	HMM-based (lower-bound)	0.0	1.0
	vMAG_24|N=4|L=27849	28449	No	NA	34	4	2	Low-quality	Genome-fragment	8.71	HMM-based (lower-bound)	0.0	1.0
	vMAG_18|N=2|L=22305	22505	No	NA	29	6	0	Medium-quality	Genome-fragment	50.67	HMM-based (lower-bound)	0.0	1.0
	vMAG_46|N=2|L=34742	34942	No	NA	62	6	1	Medium-quality	Genome-fragment	51.04	AAI-based (high-confidence)	0.0	1.0
	vMAG_3|N=2|L=52606	52806	No	NA	70	12	0	Medium-quality	Genome-fragment	52.77	AAI-based (medium-confidence)	0.0	1.0
	vMAG_5|N=2|L=20635	20835	No	NA	36	5	0	Medium-quality	Genome-fragment	53.91	HMM-based (lower-bound)	0.0	1.0
	vMAG_12|N=3|L=20705	21105	No	NA	31	8	0	Medium-quality	Genome-fragment	54.18	AAI-based (medium-confidence)	0.0	1.0
	vMAG_39|N=11|L=128914	130914	No	NA	171	29	4	Medium-quality	Genome-fragment	57.24	HMM-based (lower-bound)	0.0	1.0
	vMAG_32|N=2|L=47154	47354	No	NA	81	15	0	Medium-quality	Genome-fragment	57.26	AAI-based (medium-confidence)	0.0	1.01
	vMAG_35|N=2|L=35827	36027	No	NA	53	8	0	Medium-quality	Genome-fragment	60.16	AAI-based (medium-confidence)	0.0	1.0
	vMAG_16|N=5|L=40414	41214	No	NA	43	23	1	Medium-quality	Genome-fragment	68.3	AAI-based (medium-confidence)	0.0	1.0
	vMAG_40|N=4|L=48447	49047	No	NA	69	18	1	Medium-quality	Genome-fragment	71.39	AAI-based (medium-confidence)	0.0	1.0
	vMAG_45|N=3|L=24820	25220	No	NA	35	13	0	Medium-quality	Genome-fragment	72.67	AAI-based (medium-confidence)	0.0	1.0
	vMAG_48|N=4|L=34624	35224	No	NA	57	15	0	Medium-quality	Genome-fragment	74.37	AAI-based (medium-confidence)	0.0	1.0
	vMAG_55|N=3|L=34644	35044	No	NA	51	14	0	Medium-quality	Genome-fragment	74.49	AAI-based (medium-confidence)	0.0	1.0
	vMAG_1|N=6|L=44134	45134	No	NA	66	20	1	Medium-quality	Genome-fragment	75.67	HMM-based (lower-bound)	0.0	1.0
	vMAG_37|N=2|L=26334	26534	No	NA	36	10	1	Medium-quality	Genome-fragment	76.96	AAI-based (medium-confidence)	0.0	1.0
	vMAG_14|N=2|L=47211	47411	No	NA	75	25	0	Medium-quality	Genome-fragment	77.81	AAI-based (medium-confidence)	0.0	1.0
	vMAG_58|N=3|L=27842	28242	No	NA	45	9	1	Medium-quality	Genome-fragment	82.41	AAI-based (high-confidence)	0.0	1.01
	vMAG_29|N=3|L=53910	54310	No	NA	87	27	0	Medium-quality	Genome-fragment	83.07	HMM-based (lower-bound)	0.0	1.0
	vMAG_4|N=5|L=51789	52589	No	NA	87	24	1	Medium-quality	Genome-fragment	85.14	HMM-based (lower-bound)	0.0	1.0
	vMAG_13|N=2|L=32261	32461	No	NA	45	13	0	Medium-quality	Genome-fragment	87.8	AAI-based (medium-confidence)	0.0	1.0
	vMAG_31|N=2|L=34833	35033	No	NA	45	6	0	Medium-quality	Genome-fragment	88.43	AAI-based (high-confidence)	0.0	1.0
	vMAG_25|N=3|L=90387	90787	No	NA	149	13	0	Medium-quality	Genome-fragment	88.92	AAI-based (medium-confidence)	0.0	1.0
	vMAG_49|N=2|L=24986	25186	No	NA	25	0	11	Not-determined	Genome-fragment	NA	NA	0.0	1.0	no viral genes detected
Binned viral contigs	k141_5007097	51318	No	NA	86	26	0	Medium-quality	Genome-fragment	83.33	AAI-based (high-confidence)	0.0	1.0
	k141_5286531	6420	No	NA	14	3	0	Low-quality	Genome-fragment	10.55	AAI-based (high-confidence)	0.0	1.0
	k141_1820414	8065	No	NA	12	2	0	Low-quality	Genome-fragment	9.83	AAI-based (medium-confidence)	0.0	1.0
	k141_919338	39089	No	NA	69	13	0	Low-quality	Genome-fragment	41.75	AAI-based (medium-confidence)	0.0	1.0
	k141_1766455	5269	No	NA	8	0	0	Low-quality	Genome-fragment	10.73	AAI-based (medium-confidence)	0.0	1.0	no viral genes detected
	k141_5998943	8269	No	NA	14	3	0	Low-quality	Genome-fragment	23.75	AAI-based (medium-confidence)	0.0	1.0
	k141_3052658	7167	No	NA	10	6	0	Low-quality	Genome-fragment	16.55	HMM-based (lower-bound)	0.0	1.0
	k141_1294697	8059	No	NA	10	0	2	Not-determined	Genome-fragment	NA	NA	0.0	1.0	no viral genes detected
	k141_1580068	16927	No	NA	15	0	9	Not-determined	Genome-fragment	NA	NA	0.0	1.0	no viral genes detected
	k141_2968649	17542	No	NA	21	7	0	Low-quality	Genome-fragment	15.4	AAI-based (high-confidence)	0.0	1.0
	k141_4130100	14584	No	NA	14	2	0	Low-quality	Genome-fragment	12.78	AAI-based (high-confidence)	0.0	1.0
	k141_280188	9402	No	NA	12	5	0	Low-quality	Genome-fragment	19.69	AAI-based (medium-confidence)	0.0	1.0
	k141_226183	5489	No	NA	8	1	0	Low-quality	Genome-fragment	10.94	AAI-based (medium-confidence)	0.0	1.0
	k141_5791096	11062	No	NA	22	4	0	Low-quality	Genome-fragment	10.64	HMM-based (lower-bound)	0.0	1.0
	k141_1936582	7146	No	NA	12	5	0	Low-quality	Genome-fragment	15.34	AAI-based (medium-confidence)	0.0	1.0
	k141_3097503	5924	No	NA	9	2	0	Low-quality	Genome-fragment	9.06	HMM-based (lower-bound)	0.0	1.0
	k141_3096079	5111	No	NA	5	3	0	Low-quality	Genome-fragment	10.54	AAI-based (high-confidence)	0.0	1.0
	k141_2616738	6675	Yes	2808	7	2	1	Low-quality	Genome-fragment	1.93	AAI-based (medium-confidence)	57.93	1.0
	k141_682417	6883	No	NA	7	2	0	Low-quality	Genome-fragment	4.37	AAI-based (high-confidence)	0.0	1.0
	k141_4744058	8713	No	NA	12	1	0	Low-quality	Genome-fragment	5.43	HMM-based (lower-bound)	0.0	1.01
	k141_3804209	24246	No	NA	48	3	0	Low-quality	Genome-fragment	14.4	AAI-based (medium-confidence)	0.0	1.0
	k141_5172142	7155	No	NA	12	1	0	Low-quality	Genome-fragment	4.12	AAI-based (medium-confidence)	0.0	1.0
	k141_5604584	9700	No	NA	10	1	0	Low-quality	Genome-fragment	5.47	AAI-based (medium-confidence)	0.0	1.0
	k141_4993211	23222	No	NA	27	6	0	Low-quality	Genome-fragment	30.15	HMM-based (lower-bound)	0.0	1.0
	k141_5581237	15541	No	NA	12	4	0	Low-quality	Genome-fragment	20.89	HMM-based (lower-bound)	0.0	1.0
	k141_5451776	11862	No	NA	14	4	0	Low-quality	Genome-fragment	17.06	HMM-based (lower-bound)	0.0	1.0
	k141_999791	14314	No	NA	17	9	0	Low-quality	Genome-fragment	43.32	AAI-based (medium-confidence)	0.0	1.0
	k141_199456	12020	No	NA	21	2	1	Low-quality	Genome-fragment	31.85	AAI-based (medium-confidence)	0.0	1.0
	k141_5139283	8631	No	NA	11	0	1	Low-quality	Genome-fragment	19.94	AAI-based (medium-confidence)	0.0	1.0	no viral genes detected
	k141_1856231	7704	No	NA	9	0	0	Low-quality	Genome-fragment	15.41	AAI-based (medium-confidence)	0.0	1.01	no viral genes detected
	k141_5539345	21769	No	NA	35	9	1	Medium-quality	Genome-fragment	53.38	AAI-based (medium-confidence)	0.0	1.0
	k141_4958918	13068	No	NA	18	12	0	Low-quality	Genome-fragment	37.8	AAI-based (medium-confidence)	0.0	1.0
	k141_5230150	7699	No	NA	24	1	0	Low-quality	Genome-fragment	8.63	HMM-based (lower-bound)	0.0	1.0
	k141_5120789	5067	No	NA	6	3	0	Low-quality	Genome-fragment	4.34	AAI-based (high-confidence)	0.0	1.0
	k141_5929998	12256	No	NA	24	3	0	Low-quality	Genome-fragment	10.31	AAI-based (medium-confidence)	0.0	1.0
	k141_520782	26132	No	NA	26	2	1	Low-quality	Genome-fragment	16.46	HMM-based (lower-bound)	0.0	1.0
	k141_5485479	38997	No	NA	54	5	1	Low-quality	Genome-fragment	17.12	HMM-based (lower-bound)	0.0	1.0
	k141_3277564	36967	No	NA	44	2	1	Low-quality	Genome-fragment	15.59	AAI-based (medium-confidence)	0.0	1.0
	k141_2951850	5113	No	NA	10	1	0	Low-quality	Genome-fragment	2.11	HMM-based (lower-bound)	0.0	1.0
	k141_1304514	8716	No	NA	10	2	0	Low-quality	Genome-fragment	3.61	HMM-based (lower-bound)	0.0	1.0
	k141_941963	9985	Yes	7401	8	2	1	Low-quality	Genome-fragment	2.71	AAI-based (high-confidence)	25.88	1.0
	k141_752419	11178	No	NA	17	0	0	Not-determined	Genome-fragment	NA	NA	0.0	1.0	no viral genes detected
	k141_1176524	15082	No	NA	20	4	0	Low-quality	Genome-fragment	45.32	HMM-based (lower-bound)	0.0	1.0	low-confidence ITR
	k141_878302	5553	No	NA	16	1	0	Low-quality	Genome-fragment	8.08	AAI-based (medium-confidence)	0.0	1.0
	k141_3713136	7361	No	NA	13	0	0	Not-determined	Genome-fragment	NA	NA	0.0	1.0	no viral genes detected
	k141_3915285	10861	No	NA	24	2	0	Low-quality	Genome-fragment	7.2	AAI-based (medium-confidence)	0.0	1.0
	k141_4421178	6732	No	NA	9	2	0	Low-quality	Genome-fragment	16.99	AAI-based (high-confidence)	0.0	1.0
	k141_1782526	28101	No	NA	35	4	0	Medium-quality	Genome-fragment	70.92	AAI-based (high-confidence)	0.0	1.0
	k141_572605	19026	No	NA	20	10	0	Medium-quality	Genome-fragment	51.96	AAI-based (medium-confidence)	0.0	1.0
	k141_3083859	13235	No	NA	25	3	0	Low-quality	Genome-fragment	37.87	AAI-based (medium-confidence)	0.0	1.0
	k141_4515586	21306	No	NA	43	6	0	Low-quality	Genome-fragment	33.26	HMM-based (lower-bound)	0.0	1.0
	k141_4395246	25905	No	NA	32	19	0	Low-quality	Genome-fragment	42.61	AAI-based (medium-confidence)	0.0	1.0
	k141_5266783	8276	No	NA	14	3	0	Low-quality	Genome-fragment	5.61	AAI-based (medium-confidence)	0.0	1.0
	k141_6028562	12587	No	NA	20	2	0	Low-quality	Genome-fragment	8.68	AAI-based (medium-confidence)	0.0	1.0
	k141_313229	6328	No	NA	14	2	0	Low-quality	Genome-fragment	3.92	HMM-based (lower-bound)	0.0	1.0
	k141_1486470	7293	No	NA	18	1	0	Low-quality	Genome-fragment	4.07	HMM-based (lower-bound)	0.0	1.0
	k141_650894	5579	No	NA	7	2	0	Low-quality	Genome-fragment	16.5	HMM-based (lower-bound)	0.0	1.0
	k141_651021	5817	No	NA	5	1	0	Low-quality	Genome-fragment	21.4	HMM-based (lower-bound)	0.0	1.0
	k141_4979460	7402	No	NA	7	3	0	Low-quality	Genome-fragment	12.28	AAI-based (medium-confidence)	0.0	1.0
	k141_6716762	5779	No	NA	11	5	0	Low-quality	Genome-fragment	9.6	AAI-based (high-confidence)	0.0	1.0
	k141_6639876	19509	No	NA	26	0	0	Not-determined	Genome-fragment	NA	NA	0.0	1.0	no viral genes detected
	k141_1145538	19185	No	NA	28	1	0	Low-quality	Genome-fragment	7.8	HMM-based (lower-bound)	0.0	1.0
	k141_1219717	8808	No	NA	14	0	2	Not-determined	Genome-fragment	NA	NA	0.0	1.0	no viral genes detected
	k141_3904970	6292	No	NA	6	0	0	Not-determined	Genome-fragment	NA	NA	0.0	1.0	no viral genes detected
	k141_5537992	8354	No	NA	15	0	0	Not-determined	Genome-fragment	NA	NA	0.0	1.0	no viral genes detected
	k141_1367751	21350	No	NA	27	0	0	Not-determined	Genome-fragment	NA	NA	0.0	1.0	no viral genes detected
	k141_4833812	5945	No	NA	7	0	0	Not-determined	Genome-fragment	NA	NA	0.0	1.0	no viral genes detected
	k141_6229366	7103	No	NA	9	0	0	Not-determined	Genome-fragment	NA	NA	0.0	1.0	no viral genes detected
	k141_3005084	5541	No	NA	8	3	0	Low-quality	Genome-fragment	11.41	AAI-based (medium-confidence)	0.0	1.0
	k141_2475849	7933	No	NA	10	5	0	Low-quality	Genome-fragment	16.29	AAI-based (medium-confidence)	0.0	1.0
	k141_2536204	14710	No	NA	30	5	0	Low-quality	Genome-fragment	19.84	HMM-based (lower-bound)	0.0	1.0
	k141_4025781	6440	No	NA	11	2	0	Low-quality	Genome-fragment	6.74	HMM-based (lower-bound)	0.0	1.0
	k141_3401383	6277	No	NA	6	3	0	Low-quality	Genome-fragment	12.57	AAI-based (high-confidence)	0.0	1.0
	k141_2264889	10774	No	NA	19	1	0	Low-quality	Genome-fragment	21.57	AAI-based (high-confidence)	0.0	1.0
	k141_5926503	14865	No	NA	17	4	1	Low-quality	Genome-fragment	9.28	AAI-based (high-confidence)	0.0	1.0
	k141_4513284	5738	No	NA	4	0	0	Not-determined	Genome-fragment	NA	NA	0.0	1.02	no viral genes detected
	k141_2064195	8459	No	NA	12	5	0	Low-quality	Genome-fragment	5.01	AAI-based (high-confidence)	0.0	1.0
	k141_2025033	12661	No	NA	17	3	0	Low-quality	Genome-fragment	7.06	AAI-based (medium-confidence)	0.0	1.0
	k141_4492257	7821	No	NA	10	6	0	Low-quality	Genome-fragment	4.22	HMM-based (lower-bound)	0.0	1.0
	k141_5927546	16511	No	NA	16	2	0	Low-quality	Genome-fragment	38.66	AAI-based (medium-confidence)	0.0	1.0
	k141_6082627	26791	No	NA	50	4	0	Medium-quality	Genome-fragment	61.95	AAI-based (high-confidence)	0.0	1.0
	k141_6752888	57490	No	NA	69	15	0	Low-quality	Genome-fragment	19.21	AAI-based (high-confidence)	0.0	1.0
	k141_1277700	48491	No	NA	55	13	1	Low-quality	Genome-fragment	16.2	AAI-based (high-confidence)	0.0	1.0
	k141_4592069	6733	No	NA	12	2	0	Low-quality	Genome-fragment	8.43	HMM-based (lower-bound)	0.0	1.0
	k141_5844845	6477	No	NA	12	5	0	Low-quality	Genome-fragment	18.9	AAI-based (high-confidence)	0.0	1.0
	k141_6633599	14632	No	NA	23	4	1	Low-quality	Genome-fragment	42.7	AAI-based (medium-confidence)	0.0	1.0
	k141_4283836	8521	No	NA	13	9	0	Low-quality	Genome-fragment	22.57	AAI-based (medium-confidence)	0.0	1.0
	k141_6777707	5314	No	NA	6	4	0	Complete	High-quality	100.0	DTR (high-confidence)	0.0	1.02
	k141_969474	5617	No	NA	13	1	1	Low-quality	Genome-fragment	3.54	HMM-based (lower-bound)	0.0	1.0
	k141_2574430	23660	No	NA	35	7	1	Low-quality	Genome-fragment	40.33	AAI-based (medium-confidence)	0.0	1.0
	k141_2288483	8677	No	NA	20	2	0	Low-quality	Genome-fragment	15.53	AAI-based (high-confidence)	0.0	1.0
	k141_2457159	6514	No	NA	15	2	0	Low-quality	Genome-fragment	13.91	AAI-based (medium-confidence)	0.0	1.0
	k141_3975020	17680	No	NA	23	7	0	Low-quality	Genome-fragment	35.31	AAI-based (medium-confidence)	0.0	1.0
	k141_6237419	10450	No	NA	15	5	0	Low-quality	Genome-fragment	22.7	AAI-based (high-confidence)	0.0	1.0
	k141_632541	14999	No	NA	20	3	0	Medium-quality	Genome-fragment	50.17	HMM-based (lower-bound)	0.0	1.0
	k141_2428711	7306	No	NA	10	3	0	Low-quality	Genome-fragment	7.63	HMM-based (lower-bound)	0.0	1.0
	k141_6725493	19205	No	NA	24	4	2	Low-quality	Genome-fragment	14.44	AAI-based (medium-confidence)	0.0	1.0
	k141_4840648	12119	No	NA	31	4	0	Low-quality	Genome-fragment	6.59	HMM-based (lower-bound)	0.0	1.0
	k141_383182	33342	No	NA	38	6	0	Low-quality	Genome-fragment	19.01	HMM-based (lower-bound)	0.0	1.0
	k141_5853526	9611	No	NA	13	2	0	Low-quality	Genome-fragment	4.93	HMM-based (lower-bound)	0.0	1.0
	k141_2177512	23814	No	NA	38	5	0	Low-quality	Genome-fragment	23.81	AAI-based (medium-confidence)	0.0	1.0
	k141_3813599	43866	No	NA	63	6	0	Low-quality	Genome-fragment	42.6	AAI-based (medium-confidence)	0.0	1.0
	k141_4779912	22707	No	NA	49	2	0	Low-quality	Genome-fragment	22.35	AAI-based (medium-confidence)	0.0	1.0
	k141_3533250	6249	No	NA	6	2	0	Low-quality	Genome-fragment	10.36	AAI-based (high-confidence)	0.0	1.0
	k141_5912856	9028	No	NA	19	6	0	Low-quality	Genome-fragment	12.94	AAI-based (medium-confidence)	0.0	1.0
	k141_3210147	6527	Yes	4427	7	1	1	Low-quality	Genome-fragment	2.07	AAI-based (medium-confidence)	32.17	1.0
	k141_5339232	7415	No	NA	21	1	0	Low-quality	Genome-fragment	3.83	HMM-based (lower-bound)	0.0	1.0
	k141_4787717	11464	No	NA	11	4	1	Low-quality	Genome-fragment	8.94	HMM-based (lower-bound)	0.0	1.0
	k141_4825696	12130	No	NA	11	1	1	Low-quality	Genome-fragment	3.21	HMM-based (lower-bound)	0.0	1.0
	k141_4029819	12157	No	NA	13	0	0	Low-quality	Genome-fragment	8.36	AAI-based (high-confidence)	0.0	1.0	no viral genes detected
	k141_642544	11740	No	NA	19	2	1	Low-quality	Genome-fragment	4.22	HMM-based (lower-bound)	0.0	1.0
	k141_6069085	8044	No	NA	5	2	0	Low-quality	Genome-fragment	2.6	HMM-based (lower-bound)	0.0	1.0
	k141_2185389	14977	No	NA	15	6	0	Low-quality	Genome-fragment	5.66	HMM-based (lower-bound)	0.0	1.0
	k141_3353364	14328	No	NA	27	1	0	Low-quality	Genome-fragment	4.94	HMM-based (lower-bound)	0.0	1.0
	k141_6259040	11912	No	NA	17	5	0	Low-quality	Genome-fragment	6.49	AAI-based (medium-confidence)	0.0	1.0
	k141_4583897	18220	No	NA	26	6	0	Low-quality	Genome-fragment	6.53	HMM-based (lower-bound)	0.0	1.0
	k141_2603095	5029	No	NA	6	1	0	Low-quality	Genome-fragment	9.29	AAI-based (high-confidence)	0.0	1.0
	k141_2329388	20589	No	NA	22	4	0	Low-quality	Genome-fragment	38.3	AAI-based (medium-confidence)	0.0	1.0
	k141_2228476	12627	No	NA	19	6	0	Low-quality	Genome-fragment	28.57	AAI-based (high-confidence)	0.0	1.0
	k141_5166742	24174	No	NA	42	9	0	Medium-quality	Genome-fragment	61.21	AAI-based (high-confidence)	0.0	1.0
	k141_32658	38805	No	NA	49	1	0	Low-quality	Genome-fragment	32.11	AAI-based (high-confidence)	0.0	1.0
	k141_888646	87711	No	NA	96	6	1	Medium-quality	Genome-fragment	73.04	AAI-based (medium-confidence)	0.0	1.0
	k141_2623189	8262	No	NA	9	9	0	Low-quality	Genome-fragment	13.56	AAI-based (medium-confidence)	0.0	1.0
	k141_513293	6744	No	NA	6	4	0	Low-quality	Genome-fragment	11.18	AAI-based (high-confidence)	0.0	1.0
	k141_5443294	6933	Yes	2339	7	2	1	Low-quality	Genome-fragment	2.18	HMM-based (lower-bound)	66.26	1.0
	k141_2872125	7748	No	NA	14	1	0	Low-quality	Genome-fragment	13.32	AAI-based (medium-confidence)	0.0	1.0
	k141_1064330	10727	No	NA	12	8	0	Low-quality	Genome-fragment	17.78	AAI-based (medium-confidence)	0.0	1.0
	k141_6073466	21085	No	NA	26	15	0	Low-quality	Genome-fragment	35.56	AAI-based (high-confidence)	0.0	1.0
	k141_3642386	10515	No	NA	9	8	0	Low-quality	Genome-fragment	16.67	AAI-based (high-confidence)	0.0	1.0
	k141_6339997	22310	No	NA	53	5	0	Low-quality	Genome-fragment	34.61	AAI-based (high-confidence)	0.0	1.0
	k141_5952472	19540	No	NA	21	8	0	Low-quality	Genome-fragment	27.06	AAI-based (high-confidence)	0.0	1.0
	k141_3025344	50976	No	NA	101	9	2	Medium-quality	Genome-fragment	74.44	AAI-based (high-confidence)	0.0	1.0
	k141_2154056	7735	No	NA	11	9	0	Low-quality	Genome-fragment	22.34	AAI-based (high-confidence)	0.0	1.0
	k141_4985851	6541	No	NA	9	1	0	Low-quality	Genome-fragment	18.45	AAI-based (medium-confidence)	0.0	1.01
	k141_6777352	6899	No	NA	14	0	0	Not-determined	Genome-fragment	NA	NA	0.0	1.02	no viral genes detected; low-confidence DTR
	k141_3154127	13424	No	NA	15	2	0	Low-quality	Genome-fragment	30.12	AAI-based (high-confidence)	0.0	1.0
	k141_6752199	19147	No	NA	42	7	0	Low-quality	Genome-fragment	29.36	HMM-based (lower-bound)	0.0	1.0
	k141_6411950	37579	No	NA	41	19	0	Medium-quality	Genome-fragment	61.6	AAI-based (high-confidence)	0.0	1.0
	k141_4450823	21620	No	NA	35	8	0	Low-quality	Genome-fragment	35.83	AAI-based (medium-confidence)	0.0	1.0
	k141_246592	7500	No	NA	9	0	0	Low-quality	Genome-fragment	4.59	AAI-based (medium-confidence)	0.0	1.0	no viral genes detected
	k141_4913123	7665	No	NA	13	3	0	Low-quality	Genome-fragment	4.84	AAI-based (medium-confidence)	0.0	1.0
	k141_1494424	21470	No	NA	38	6	0	Low-quality	Genome-fragment	13.81	AAI-based (high-confidence)	0.0	1.0
	k141_4370373	86592	No	NA	100	14	0	Medium-quality	Genome-fragment	85.16	AAI-based (high-confidence)	0.0	1.0
	k141_2118416	15687	No	NA	18	1	0	Low-quality	Genome-fragment	15.51	AAI-based (medium-confidence)	0.0	1.0
	k141_4463502	24636	No	NA	22	3	0	Medium-quality	Genome-fragment	57.23	AAI-based (high-confidence)	0.0	1.0
	k141_1308901	13642	No	NA	29	5	0	Low-quality	Genome-fragment	32.74	AAI-based (high-confidence)	0.0	1.0
	k141_5766994	15046	No	NA	35	3	1	Low-quality	Genome-fragment	21.91	AAI-based (high-confidence)	0.0	1.0
	k141_5548834	19696	No	NA	27	3	0	Low-quality	Genome-fragment	28.07	AAI-based (high-confidence)	0.0	1.0
	k141_4963262	7103	No	NA	7	1	0	Low-quality	Genome-fragment	2.02	HMM-based (lower-bound)	0.0	1.0
	k141_6605469	6657	Yes	6238	6	1	1	Low-quality	Genome-fragment	1.84	HMM-based (lower-bound)	6.29	1.0
	k141_1946561	8602	No	NA	11	0	1	Not-determined	Genome-fragment	NA	NA	0.0	1.0	no viral genes detected
	k141_2443647	5487	No	NA	11	2	0	Low-quality	Genome-fragment	1.75	HMM-based (lower-bound)	0.0	1.0
	k141_5877021	10063	No	NA	20	4	0	Low-quality	Genome-fragment	19.6	AAI-based (medium-confidence)	0.0	1.01
	k141_5350419	25764	No	NA	35	4	0	Low-quality	Genome-fragment	43.72	AAI-based (medium-confidence)	0.0	1.0
	k141_3167181	5492	No	NA	9	0	1	Not-determined	Genome-fragment	NA	NA	0.0	1.0	no viral genes detected
	k141_5611260	7075	No	NA	4	1	0	Low-quality	Genome-fragment	3.47	HMM-based (lower-bound)	0.0	1.0
	k141_3824220	10600	No	NA	13	11	0	Low-quality	Genome-fragment	30.55	AAI-based (high-confidence)	0.0	1.0
	k141_2546992	6448	No	NA	14	1	0	Low-quality	Genome-fragment	4.17	HMM-based (lower-bound)	0.0	1.0
	k141_4985710	7772	No	NA	8	1	0	Low-quality	Genome-fragment	20.89	AAI-based (medium-confidence)	0.0	1.0
	k141_6013217	26794	No	NA	40	8	1	Medium-quality	Genome-fragment	53.86	AAI-based (medium-confidence)	0.0	1.0
	k141_1709610	9848	No	NA	16	14	1	Low-quality	Genome-fragment	26.71	AAI-based (medium-confidence)	0.0	1.0
	k141_3993144	35356	No	NA	51	9	0	Low-quality	Genome-fragment	41.89	AAI-based (high-confidence)	0.0	1.0
	k141_533089	17250	No	NA	19	3	0	Low-quality	Genome-fragment	20.72	AAI-based (medium-confidence)	0.0	1.0
	k141_4065551	5523	No	NA	6	5	0	Low-quality	Genome-fragment	9.15	AAI-based (high-confidence)	0.0	1.0
	k141_54788	9835	No	NA	14	8	0	Low-quality	Genome-fragment	16.24	AAI-based (medium-confidence)	0.0	1.0
	k141_2609449	8188	No	NA	9	4	0	Low-quality	Genome-fragment	22.28	AAI-based (high-confidence)	0.0	1.0
	k141_239984	7596	No	NA	21	4	0	Low-quality	Genome-fragment	18.29	AAI-based (medium-confidence)	0.0	1.0
	k141_4264405	9645	No	NA	11	1	0	Low-quality	Genome-fragment	15.1	AAI-based (medium-confidence)	0.0	1.0
	k141_4546571	13319	No	NA	30	5	1	Low-quality	Genome-fragment	19.01	AAI-based (medium-confidence)	0.0	1.0
	k141_5366593	12357	No	NA	14	4	0	Low-quality	Genome-fragment	18.15	AAI-based (medium-confidence)	0.0	1.0
	k141_2737337	13126	No	NA	18	8	0	Low-quality	Genome-fragment	20.32	AAI-based (high-confidence)	0.0	1.0

## Sheet: Supplementary Table 7
Supplementary Table 7 - Taxonomic assignment of vMAGs
	Genome	Order	Family	Genus	VC	VC Status	Size	VC Subcluster	VC Subcluster Size	Quality	Adj P-value	Topology Confidence Score	Genera in VC	Families in VC	Orders in VC	Genus Confidence Score
2053	vMAG_1	Unassigned	Unassigned	Unassigned	155_0	Unavailable	3	VC_155_0	3	0.3703	0.90221917	0.3341	1	2	2	1.0
2617	vMAG_10	Unassigned	Unassigned	Unassigned		Singleton
2618	vMAG_12	Unassigned	Unassigned	Unassigned		Outlier
2619	vMAG_13	Unassigned	Unassigned	Unassigned		Overlap (VC_113/VC_310)
2620	vMAG_14	Unassigned	Unassigned	Unassigned		Outlier
2621	vMAG_15	Unassigned	Unassigned	Unassigned		Outlier
2054	vMAG_16	Unassigned	Unassigned	Unassigned	87_0	Unavailable	8	VC_87_0	8	0.3289	0.99997453	0.3289	4	2	2	1.0
2623	vMAG_17	Unassigned	Unassigned	Unassigned		Singleton
2055	vMAG_18	Unassigned	Unassigned	Unassigned	147_0	Clustered/Singleton	2	VC_147_0	2	0.8104	0.5	0.4052	1	1	1	1.0
2625	vMAG_2	Unassigned	Unassigned	Unassigned		Outlier
2626	vMAG_22	Unassigned	Unassigned	Unassigned		Singleton
2627	vMAG_23	Unassigned	Unassigned	Unassigned		Overlap (VC_113/VC_310)
2628	vMAG_24	Unassigned	Unassigned	Unassigned		Singleton
2056	vMAG_25	Unassigned	Unassigned	Unassigned	200_0	Unavailable	3	VC_200_0	3	0.7554	0.9906832	0.7484	1	1	1	1.0
2630	vMAG_26	Unassigned	Unassigned	Unassigned		Outlier
2631	vMAG_27	Unassigned	Unassigned	Unassigned		Outlier
2057	vMAG_29	Unassigned	Unassigned	Unassigned	87_0	Unavailable	8	VC_87_0	8	0.3289	0.99997453	0.3289	4	2	2	1.0
2633	vMAG_3	Unassigned	Unassigned	Unassigned		Singleton
2634	vMAG_31	Unassigned	Unassigned	Unassigned		Singleton
2635	vMAG_32	Unassigned	Unassigned	Unassigned		Singleton
2636	vMAG_34	Unassigned	Unassigned	Unassigned		Singleton
2058	vMAG_35	Unassigned	Unassigned	Unassigned	146_0	Clustered/Singleton	2	VC_146_0	2	0.2836	0.86174976	0.2444	1	1	1	1.0
2638	vMAG_37	Unassigned	Unassigned	Unassigned		Outlier
2059	vMAG_39	Unassigned	Unassigned	Unassigned	348_0	Unavailable	2	VC_348_0	2	1.0	1.0	1.0	1	2	2	1.0
2060	vMAG_4	Unassigned	Unassigned	Unassigned	146_0	Unavailable	2	VC_146_0	2	0.2836	0.86174976	0.2444	1	1	1	1.0
2061	vMAG_40	Unassigned	Unassigned	Unassigned	102_0	Unavailable	5	VC_102_0	5	0.7516	0.9996397	0.7514	1	2	2	1.0
2642	vMAG_42	Unassigned	Unassigned	Unassigned		Singleton
2643	vMAG_43	Unassigned	Unassigned	Unassigned		Singleton
2644	vMAG_44	Unassigned	Unassigned	Unassigned		Outlier
2645	vMAG_45	Unassigned	Unassigned	Unassigned		Outlier
2062	vMAG_46	Unassigned	Unassigned	Unassigned	102_0	Unavailable	5	VC_102_0	5	0.7516	0.9996397	0.7514	1	2	2	1.0
2063	vMAG_48	Unassigned	Unassigned	Unassigned	155_0	Unavailable	3	VC_155_0	3	0.3703	0.90221917	0.3341	1	2	2	1.0
2648	vMAG_49	Unassigned	Unassigned	Unassigned		Singleton
2064	vMAG_5	Unassigned	Unassigned	Unassigned	147_0	Unavailable	2	VC_147_0	2	0.8104	0.5	0.4052	1	1	1	1.0
2650	vMAG_51	Unassigned	Unassigned	Unassigned		Singleton
2065	vMAG_52	Unassigned	Unassigned	Unassigned	87_0	Unavailable	8	VC_87_0	8	0.3289	0.99997453	0.3289	4	2	2	1.0
2066	vMAG_54	Unassigned	Unassigned	Unassigned	112_0	Clustered/Singleton	1	VC_112_0	1	0.0	1.0	0.0	1	1	1	1.0
2653	vMAG_55	Unassigned	Unassigned	Unassigned		Outlier
2067	vMAG_56	Unassigned	Unassigned	Unassigned	200_0	Unavailable	3	VC_200_0	3	0.7554	0.9906832	0.7484	1	1	1	1.0
2068	vMAG_57	Unassigned	Unassigned	Unassigned	102_0	Unavailable	5	VC_102_0	5	0.7516	0.9996397	0.7514	1	2	2	1.0
2656	vMAG_58	Unassigned	Unassigned	Unassigned		Outlier
2657	vMAG_6	Unassigned	Unassigned	Unassigned		Singleton
2069	vMAG_7	Unassigned	Unassigned	Unassigned	87_0	Unavailable	8	VC_87_0	8	0.3289	0.99997453	0.3289	4	2	2	1.0

## Sheet: Supplementary Table 8
Supplementary Table 8 - Potential biogeochemical cycling processes
Taxonomy			Lachnospiraceae	Unclassified	Bacteroidales	Lachnospiraceae	Lachnospiraceae	Ruminococcus	Lachnospiraceae	Lachnospiraceae	Bacteroidales	Saccharofermentans	Saccharofermentans	Lachnospiraceae	Lachnospiraceae	Bacteroidales	Oscillospiraceae	Lachnospiraceae	Saccharofermentans	Lachnospiraceae	Saccharofermentans	Lachnospiraceae	Lachnospiraceae	Lachnospiraceae	Lachnospiraceae	Bacteroidales	Lachnospiraceae	Prevotella	Bacteroidales	Treponema	Lachnospiraceae	Bacteroidales	Patescibacteria	Ruminococcaceae	Erysipelotrichaceae	Unclassified	Prevotella	Bacteroidales	Lachnospiraceae	Treponema	Lachnospiraceae	Unclassified	Bacteroidales	Bacteroidales	Treponema
Category	Function	Gene.abbreviation	bin_1	bin_102	bin_11	bin_12	bin_14	bin_15	bin_16	bin_17	bin_18	bin_19	bin_20	bin_21	bin_22	bin_23	bin_24	bin_25	bin_26	bin_27	bin_28	bin_29	bin_3	bin_30	bin_31	bin_32	bin_33	bin_35	bin_38	bin_4	bin_41	bin_43	bin_44	bin_45	bin_47	bin_49	bin_5	bin_58	bin_59	bin_6	bin_7	bin_73	bin_74	bin_8	bin_9
Metal reduction	Metal (Iron/Manganese) reduction	Iron reduction series genes	Present	Absent	Present	Present	Present	Present	Present	Present	Present	Present	Present	Present	Present	Present	Present	Present	Present	Present	Present	Present	Present	Present	Present	Present	Present	Present	Present	Present	Absent	Present	Absent	Present	Present	Absent	Present	Present	Absent	Present	Present	Absent	Absent	Present	Present
Fermentation	Acetogenesis	acdA||ack||pta	Present	Absent	Present	Present	Present	Present	Present	Present	Present	Present	Present	Present	Present	Absent	Present	Present	Present	Present	Present	Present	Present	Present	Present	Present	Present	Absent	Absent	Present	Present	Present	Present	Present	Absent	Absent	Present	Present	Absent	Present	Present	Present	Absent	Present	Present
Complex carbon degradation	Cellulose degrading	beta-glucosidase	Present	Absent	Present	Present	Absent	Present	Present	Present	Present	Present	Present	Present	Present	Present	Present	Present	Present	Present	Present	Present	Present	Absent	Present	Absent	Present	Present	Absent	Present	Absent	Absent	Absent	Present	Present	Present	Present	Absent	Absent	Present	Present	Absent	Absent	Present	Present
Oxidative phosphorylation	Complex V (F-type H+-transporting ATPase)	atpAD (F-type)	Present	Absent	Present	Present	Present	Present	Present	Present	Present	Present	Present	Present	Present	Present	Present	Present	Present	Present	Present	Present	Present	Present	Present	Absent	Present	Present	Absent	Absent	Present	Absent	Absent	Absent	Present	Absent	Present	Present	Present	Absent	Present	Absent	Absent	Present	Absent
Amino acid utilization	Aspartate/tyrosine/aromatic aminotransferase	aspartate/tyrosine/aromatic aminotransferase	Present	Absent	Present	Present	Present	Absent	Present	Absent	Present	Present	Present	Present	Present	Present	Absent	Present	Present	Present	Present	Present	Present	Present	Present	Present	Present	Present	Present	Present	Absent	Absent	Absent	Absent	Absent	Absent	Present	Absent	Absent	Present	Present	Absent	Absent	Present	Present
Complex carbon degradation	Cellulose degrading	cellulase	Present	Absent	Absent	Present	Present	Present	Present	Present	Absent	Present	Present	Present	Present	Absent	Present	Present	Present	Present	Present	Present	Present	Present	Present	Absent	Present	Present	Absent	Present	Present	Absent	Absent	Absent	Absent	Present	Present	Absent	Absent	Present	Present	Absent	Absent	Present	Present
Complex carbon degradation	Other oligosaccharide degrading	beta-galactosidase	Present	Absent	Present	Present	Present	Present	Present	Present	Present	Present	Present	Present	Present	Absent	Absent	Present	Absent	Absent	Absent	Present	Present	Present	Present	Present	Present	Present	Present	Present	Absent	Present	Absent	Present	Absent	Absent	Present	Absent	Absent	Present	Present	Absent	Absent	Present	Present
Complex carbon degradation	Hemicullulose debranching	arabinosidase	Present	Absent	Absent	Present	Present	Present	Present	Present	Absent	Present	Present	Present	Present	Absent	Absent	Present	Present	Present	Present	Absent	Present	Present	Present	Absent	Present	Present	Absent	Present	Present	Present	Absent	Present	Absent	Absent	Present	Absent	Absent	Absent	Present	Absent	Absent	Present	Absent
Amino acid utilization	Branched-chain amino acid aminotransferase/4-amino-4-deoxychorismate lyase	branched-chain amino acid aminotransferase/4-amino-4-deoxychorismate lyase	Present	Absent	Present	Present	Present	Present	Present	Present	Present	Present	Absent	Present	Absent	Present	Absent	Absent	Present	Present	Present	Present	Present	Absent	Absent	Present	Present	Present	Absent	Present	Absent	Absent	Absent	Present	Absent	Absent	Present	Absent	Absent	Present	Present	Absent	Absent	Absent	Present
Amino acid utilization	Ornithine/acetylornithine aminotransferase	ornithine/acetylornithine aminotransferase	Present	Absent	Present	Present	Absent	Present	Present	Present	Present	Present	Present	Present	Present	Present	Present	Absent	Present	Absent	Present	Absent	Present	Present	Present	Absent	Present	Absent	Absent	Present	Absent	Present	Absent	Absent	Absent	Absent	Absent	Absent	Absent	Present	Present	Absent	Absent	Absent	Present
Amino acid utilization	Phosphoserine aminotransferase	phosphoserine aminotransferase	Present	Absent	Present	Present	Present	Present	Absent	Present	Present	Absent	Absent	Present	Present	Absent	Present	Present	Absent	Absent	Absent	Present	Present	Absent	Absent	Present	Present	Present	Absent	Present	Present	Absent	Absent	Absent	Present	Absent	Present	Absent	Absent	Present	Present	Absent	Absent	Absent	Present
Complex carbon degradation	Chitin degrading	hexosaminidase	Absent	Absent	Present	Present	Present	Present	Present	Absent	Present	Absent	Absent	Present	Present	Present	Absent	Present	Absent	Present	Absent	Absent	Absent	Present	Absent	Absent	Absent	Absent	Present	Present	Absent	Present	Absent	Absent	Present	Absent	Present	Present	Absent	Present	Present	Absent	Absent	Absent	Present
Amino acid utilization	Histidinol-phosphate/aromatic aminotransferase	histidinol-phosphate/aromatic aminotransferase	Absent	Absent	Absent	Present	Present	Absent	Present	Absent	Absent	Absent	Present	Present	Present	Absent	Absent	Present	Present	Absent	Present	Absent	Present	Present	Present	Absent	Absent	Present	Absent	Present	Absent	Absent	Absent	Absent	Absent	Absent	Present	Absent	Absent	Present	Absent	Absent	Absent	Present	Present
Complex carbon degradation	Endohemicellulases	alpha-D-xyloside xylohydrolase	Present	Absent	Absent	Present	Absent	Present	Absent	Present	Absent	Absent	Present	Present	Absent	Absent	Absent	Absent	Absent	Absent	Absent	Absent	Present	Present	Present	Absent	Present	Absent	Absent	Present	Absent	Present	Absent	Absent	Absent	Absent	Present	Absent	Absent	Present	Absent	Absent	Absent	Present	Present
Complex carbon degradation	Amylolytic enzymes	alpha-amylase	Absent	Absent	Absent	Absent	Present	Absent	Present	Absent	Absent	Absent	Absent	Absent	Absent	Present	Present	Absent	Absent	Absent	Absent	Present	Absent	Present	Absent	Present	Absent	Present	Absent	Absent	Absent	Absent	Absent	Present	Absent	Absent	Present	Present	Absent	Present	Absent	Absent	Absent	Present	Present
Complex carbon degradation	Endohemicellulases	mannan endo-1,4-beta-mannosidase	Absent	Absent	Absent	Absent	Present	Present	Present	Absent	Absent	Present	Present	Present	Present	Absent	Absent	Absent	Present	Absent	Present	Absent	Absent	Absent	Absent	Absent	Absent	Present	Absent	Absent	Absent	Absent	Absent	Absent	Absent	Absent	Present	Absent	Absent	Absent	Present	Absent	Absent	Present	Absent
Fermentation	Pyruvate oxidation	porA	Present	Absent	Absent	Present	Present	Present	Absent	Present	Absent	Absent	Absent	Present	Absent	Absent	Absent	Present	Absent	Absent	Absent	Absent	Present	Present	Absent	Absent	Absent	Absent	Absent	Present	Present	Absent	Absent	Absent	Absent	Absent	Absent	Absent	Absent	Absent	Present	Absent	Absent	Absent	Absent
Fermentation	Pyruvate <=> acetyl-CoA + formate	pflD	Present	Absent	Absent	Present	Present	Present	Absent	Present	Absent	Absent	Absent	Absent	Absent	Absent	Absent	Absent	Absent	Absent	Absent	Absent	Present	Absent	Present	Absent	Absent	Absent	Absent	Present	Absent	Absent	Present	Absent	Absent	Absent	Absent	Absent	Absent	Present	Present	Absent	Absent	Absent	Present
Hydrogenases	FeFe hydrogenase	fefe-group-b	Present	Absent	Present	Absent	Present	Absent	Present	Absent	Present	Absent	Absent	Present	Absent	Absent	Present	Absent	Absent	Present	Absent	Absent	Absent	Absent	Absent	Absent	Absent	Absent	Absent	Present	Absent	Absent	Absent	Absent	Present	Absent	Absent	Absent	Absent	Present	Absent	Absent	Absent	Absent	Present
Hydrogenases	FeFe hydrogenase	fefe-group-c2	Present	Absent	Absent	Absent	Present	Present	Absent	Present	Absent	Absent	Absent	Present	Absent	Absent	Absent	Present	Absent	Absent	Absent	Present	Present	Absent	Absent	Absent	Absent	Absent	Absent	Present	Absent	Absent	Absent	Absent	Absent	Absent	Absent	Absent	Absent	Present	Present	Absent	Absent	Absent	Present
Complex carbon degradation	Hemicullulose debranching	alpha-L-rhamnosidase	Absent	Absent	Present	Absent	Absent	Absent	Present	Absent	Present	Absent	Present	Present	Present	Present	Present	Absent	Absent	Absent	Absent	Absent	Absent	Absent	Absent	Absent	Absent	Present	Absent	Absent	Absent	Absent	Absent	Present	Absent	Absent	Absent	Absent	Absent	Absent	Absent	Absent	Absent	Present	Absent
Complex carbon degradation	Other oligosaccharide degrading	beta-mannosidase	Present	Absent	Present	Present	Absent	Absent	Absent	Present	Present	Absent	Absent	Absent	Absent	Absent	Absent	Absent	Absent	Absent	Absent	Present	Present	Present	Absent	Absent	Absent	Absent	Absent	Absent	Present	Absent	Absent	Absent	Absent	Absent	Absent	Absent	Absent	Present	Absent	Absent	Absent	Absent	Present
Fatty acid degradation	acyl-CoA dehydrogenase	acyl-CoA dehydrogenase	Present	Absent	Present	Present	Present	Absent	Present	Present	Present	Absent	Absent	Present	Absent	Present	Absent	Absent	Absent	Absent	Absent	Absent	Present	Absent	Absent	Absent	Absent	Absent	Absent	Absent	Absent	Absent	Absent	Absent	Absent	Absent	Absent	Absent	Absent	Absent	Absent	Absent	Absent	Absent	Absent
Complex carbon degradation	Other oligosaccharide degrading	beta-xylosidase	Absent	Absent	Absent	Absent	Absent	Present	Present	Absent	Absent	Absent	Absent	Present	Absent	Absent	Absent	Absent	Absent	Present	Absent	Absent	Absent	Absent	Absent	Absent	Present	Absent	Absent	Present	Absent	Absent	Absent	Absent	Absent	Absent	Present	Absent	Absent	Present	Absent	Absent	Absent	Present	Present
Complex carbon degradation	Amylolytic enzymes	isoamylase	Present	Absent	Absent	Absent	Present	Absent	Present	Absent	Absent	Absent	Absent	Present	Present	Absent	Absent	Present	Absent	Absent	Absent	Absent	Absent	Present	Absent	Absent	Absent	Absent	Absent	Absent	Absent	Absent	Absent	Absent	Absent	Absent	Absent	Absent	Absent	Present	Present	Absent	Absent	Absent	Present
Fermentation	Lactate utilization	ldh	Absent	Absent	Absent	Absent	Absent	Present	Absent	Absent	Absent	Present	Present	Absent	Absent	Absent	Absent	Present	Absent	Absent	Absent	Absent	Absent	Absent	Present	Absent	Present	Absent	Absent	Present	Absent	Absent	Absent	Absent	Absent	Absent	Absent	Absent	Absent	Present	Present	Absent	Absent	Absent	Present
C1 metabolism	Formate oxidation	fdoG||fdwB||fdoH||fdhAB	Present	Absent	Absent	Present	Absent	Present	Absent	Present	Absent	Absent	Absent	Absent	Absent	Absent	Absent	Present	Absent	Absent	Absent	Absent	Present	Absent	Absent	Absent	Absent	Absent	Absent	Present	Absent	Absent	Absent	Absent	Absent	Absent	Absent	Absent	Absent	Present	Absent	Absent	Absent	Absent	Present
Nitrogen cycling	N2 fixation	anfDKG||nifDK||vnfDKG||nifH	Absent	Absent	Absent	Absent	Absent	Absent	Absent	Absent	Absent	Present	Present	Absent	Absent	Absent	Absent	Absent	Present	Present	Absent	Absent	Absent	Absent	Absent	Absent	Absent	Absent	Absent	Absent	Absent	Absent	Absent	Absent	Absent	Present	Absent	Absent	Absent	Present	Absent	Absent	Absent	Absent	Present
Sulfur cycling	Sulfur oxidation	sdo||sor	Absent	Absent	Absent	Absent	Absent	Absent	Present	Absent	Absent	Absent	Absent	Present	Present	Present	Absent	Absent	Absent	Absent	Absent	Absent	Absent	Absent	Absent	Absent	Absent	Absent	Present	Absent	Absent	Present	Absent	Absent	Absent	Absent	Absent	Absent	Absent	Absent	Absent	Absent	Absent	Absent	Absent
Hydrogenases	FeFe hydrogenase	fefe-group-c1	Absent	Absent	Present	Absent	Absent	Absent	Absent	Absent	Present	Absent	Absent	Absent	Present	Present	Absent	Absent	Absent	Absent	Absent	Absent	Absent	Absent	Absent	Absent	Absent	Absent	Present	Absent	Absent	Absent	Absent	Absent	Absent	Absent	Absent	Present	Absent	Absent	Absent	Absent	Absent	Absent	Absent
Oxidative phosphorylation	Complex V (ATP synthase: V/A-type H+/Na+-transporting ATPase)	atpAB (V/A-type)	Absent	Absent	Absent	Absent	Absent	Absent	Absent	Absent	Absent	Present	Absent	Absent	Absent	Absent	Absent	Present	Absent	Absent	Absent	Absent	Absent	Absent	Absent	Absent	Absent	Absent	Absent	Present	Absent	Absent	Absent	Absent	Absent	Absent	Absent	Absent	Absent	Present	Present	Absent	Absent	Absent	Present
Complex carbon degradation	Amylolytic enzymes	pullulanase	Absent	Absent	Absent	Absent	Absent	Absent	Absent	Absent	Absent	Absent	Absent	Absent	Absent	Absent	Present	Absent	Absent	Absent	Absent	Absent	Absent	Absent	Absent	Present	Absent	Present	Absent	Absent	Absent	Absent	Absent	Absent	Absent	Absent	Present	Absent	Absent	Present	Absent	Absent	Absent	Absent	Absent
Hydrogenases	FeFe hydrogenase	fefe-group-a13	Absent	Absent	Present	Absent	Absent	Absent	Absent	Absent	Absent	Absent	Absent	Absent	Present	Absent	Absent	Absent	Absent	Absent	Absent	Absent	Absent	Absent	Absent	Absent	Absent	Absent	Absent	Absent	Absent	Absent	Absent	Present	Present	Absent	Absent	Absent	Absent	Absent	Absent	Absent	Absent	Absent	Absent
Oxidative phosphorylation	Complex II (Succinate dehydrogenase/Fumarate reductase)	sdhCD	Absent	Absent	Present	Absent	Absent	Absent	Absent	Absent	Present	Absent	Absent	Absent	Absent	Absent	Absent	Absent	Absent	Absent	Absent	Absent	Absent	Absent	Absent	Present	Absent	Absent	Absent	Absent	Absent	Absent	Absent	Absent	Absent	Absent	Present	Absent	Absent	Absent	Absent	Absent	Absent	Absent	Absent
Ethanol fermentation	Acetaldehyde => Ethanol	acetaldehyde => ethanol	Absent	Absent	Absent	Absent	Absent	Present	Absent	Absent	Absent	Absent	Absent	Absent	Present	Absent	Absent	Absent	Absent	Absent	Present	Absent	Absent	Absent	Absent	Absent	Absent	Absent	Absent	Absent	Absent	Absent	Absent	Absent	Absent	Absent	Absent	Absent	Absent	Absent	Absent	Absent	Absent	Absent	Absent
Complex carbon degradation	Hemicullulose debranching	beta-glucuronidase	Absent	Absent	Absent	Absent	Absent	Absent	Absent	Absent	Absent	Absent	Absent	Present	Absent	Absent	Absent	Absent	Absent	Absent	Absent	Absent	Absent	Absent	Absent	Absent	Absent	Absent	Absent	Absent	Absent	Absent	Absent	Absent	Absent	Absent	Present	Absent	Absent	Absent	Absent	Absent	Absent	Present	Absent
Nitrogen cycling	Nitrite reduction to ammonia	nrfADH||nirBD	Absent	Absent	Absent	Absent	Absent	Absent	Absent	Absent	Absent	Absent	Absent	Absent	Absent	Absent	Present	Absent	Absent	Absent	Absent	Absent	Absent	Absent	Absent	Absent	Absent	Absent	Absent	Absent	Absent	Absent	Absent	Absent	Absent	Absent	Present	Absent	Absent	Absent	Absent	Absent	Absent	Present	Absent
Oxidative phosphorylation	Complex I (NADH-quinone oxidoreductase)	nuoABC	Absent	Absent	Absent	Absent	Absent	Absent	Absent	Absent	Absent	Absent	Absent	Absent	Absent	Absent	Absent	Absent	Absent	Absent	Absent	Absent	Absent	Absent	Absent	Absent	Absent	Present	Absent	Absent	Absent	Absent	Absent	Absent	Absent	Absent	Present	Absent	Absent	Absent	Absent	Absent	Absent	Present	Absent
Oxygen metabolism (Oxidative phosphorylation Complex IV)	Oxygen metabolism - cytochrome (quinone) oxidase, bd type	cydAB	Absent	Absent	Absent	Absent	Absent	Absent	Absent	Absent	Absent	Absent	Absent	Absent	Absent	Absent	Absent	Absent	Absent	Absent	Absent	Absent	Absent	Absent	Absent	Absent	Absent	Present	Absent	Absent	Absent	Absent	Absent	Absent	Absent	Absent	Present	Absent	Absent	Absent	Absent	Absent	Absent	Present	Absent
Methane metabolism	Methane oxidation - Soluble methane monoxygenase	mmoBD	Absent	Absent	Absent	Absent	Absent	Absent	Absent	Absent	Absent	Absent	Absent	Absent	Absent	Absent	Absent	Absent	Absent	Absent	Absent	Absent	Absent	Absent	Absent	Present	Absent	Absent	Absent	Absent	Absent	Absent	Absent	Absent	Absent	Absent	Absent	Absent	Absent	Absent	Present	Absent	Absent	Absent	Absent
Hydrogenases	FeFe hydrogenase	fefe-group-c3	Absent	Absent	Present	Absent	Absent	Absent	Absent	Absent	Present	Absent	Absent	Absent	Absent	Absent	Absent	Absent	Absent	Absent	Absent	Absent	Absent	Absent	Absent	Absent	Absent	Absent	Absent	Absent	Absent	Absent	Absent	Absent	Absent	Absent	Absent	Absent	Absent	Absent	Absent	Absent	Absent	Absent	Absent
Hydrogenases	Ni-Fe Hydrogenase	nife-group-4a-g	Absent	Absent	Absent	Absent	Absent	Absent	Absent	Absent	Absent	Absent	Absent	Absent	Absent	Absent	Absent	Present	Absent	Absent	Absent	Absent	Absent	Absent	Absent	Absent	Absent	Absent	Absent	Absent	Absent	Absent	Absent	Absent	Absent	Absent	Absent	Absent	Absent	Absent	Present	Absent	Absent	Absent	Absent
Selenate reduction	Selenate reduction	ygfMK||xdhD	Present	Absent	Absent	Absent	Absent	Absent	Absent	Absent	Absent	Absent	Absent	Absent	Absent	Absent	Present	Absent	Absent	Absent	Absent	Absent	Absent	Absent	Absent	Absent	Absent	Absent	Absent	Absent	Absent	Absent	Absent	Absent	Absent	Absent	Absent	Absent	Absent	Absent	Absent	Absent	Absent	Absent	Absent
Amino acid utilization	Aminotransferase class I and II	aminotransferase class I and II	Absent	Absent	Absent	Absent	Absent	Present	Absent	Absent	Absent	Absent	Absent	Absent	Absent	Absent	Absent	Absent	Absent	Absent	Absent	Absent	Absent	Absent	Absent	Absent	Absent	Absent	Absent	Absent	Absent	Absent	Absent	Absent	Absent	Absent	Absent	Absent	Absent	Absent	Absent	Absent	Absent	Absent	Absent
Carbon fixation	Wood Ljungdahl pathway	cdhD||cdhE||cooS	Absent	Absent	Absent	Absent	Absent	Absent	Absent	Absent	Absent	Absent	Absent	Absent	Absent	Absent	Absent	Absent	Absent	Absent	Absent	Absent	Absent	Absent	Absent	Absent	Absent	Absent	Absent	Absent	Absent	Absent	Absent	Present	Absent	Absent	Absent	Absent	Absent	Absent	Absent	Absent	Absent	Absent	Absent

## Sheet: Supplementary Table 9
Supplementary Table 9 - Central processes of metabolism
Module.ID	Module	Module.Category	bin_1.Module.presence	bin_102.Module.presence	bin_11.Module.presence	bin_12.Module.presence	bin_14.Module.presence	bin_15.Module.presence	bin_16.Module.presence	bin_17.Module.presence	bin_18.Module.presence	bin_19.Module.presence	bin_20.Module.presence	bin_21.Module.presence	bin_22.Module.presence	bin_23.Module.presence	bin_24.Module.presence	bin_25.Module.presence	bin_26.Module.presence	bin_27.Module.presence	bin_28.Module.presence	bin_29.Module.presence	bin_3.Module.presence	bin_30.Module.presence	bin_31.Module.presence	bin_32.Module.presence	bin_33.Module.presence	bin_35.Module.presence	bin_38.Module.presence	bin_4.Module.presence	bin_41.Module.presence	bin_43.Module.presence	bin_44.Module.presence	bin_45.Module.presence	bin_47.Module.presence	bin_49.Module.presence	bin_5.Module.presence	bin_58.Module.presence	bin_59.Module.presence	bin_6.Module.presence	bin_7.Module.presence	bin_73.Module.presence	bin_74.Module.presence	bin_8.Module.presence	bin_9.Module.presence
M00001	Glycolysis (Embden-Meyerhof pathway), glucose => pyruvate	Central carbohydrate metabolism	Present	Absent	Present	Present	Present	Absent	Present	Absent	Present	Absent	Absent	Absent	Present	Absent	Absent	Present	Absent	Absent	Absent	Absent	Present	Absent	Absent	Present	Absent	Absent	Absent	Present	Absent	Absent	Absent	Present	Absent	Absent	Present	Absent	Absent	Present	Absent	Absent	Absent	Present	Present
M00003	Gluconeogenesis, oxaloacetate => fructose-6P	Central carbohydrate metabolism	Present	Absent	Present	Present	Present	Present	Present	Absent	Present	Absent	Absent	Absent	Present	Present	Absent	Present	Absent	Absent	Absent	Absent	Present	Absent	Absent	Present	Absent	Absent	Absent	Present	Absent	Absent	Absent	Absent	Absent	Absent	Present	Absent	Absent	Present	Absent	Absent	Absent	Present	Present
M00007	Pentose phosphate pathway, non-oxidative phase, fructose 6P => ribose 5P	Central carbohydrate metabolism	Present	Absent	Absent	Present	Present	Absent	Present	Present	Absent	Present	Present	Present	Present	Absent	Present	Present	Absent	Present	Absent	Absent	Present	Absent	Absent	Present	Present	Absent	Absent	Present	Absent	Absent	Absent	Absent	Absent	Absent	Present	Absent	Absent	Present	Present	Absent	Absent	Present	Present
M00008	Entner-Doudoroff pathway, glucose-6P => glyceraldehyde-3P + pyruvate	Central carbohydrate metabolism	Absent	Absent	Absent	Absent	Absent	Absent	Absent	Absent	Absent	Absent	Absent	Absent	Absent	Absent	Absent	Absent	Absent	Absent	Absent	Absent	Absent	Absent	Absent	Absent	Absent	Absent	Absent	Absent	Absent	Absent	Absent	Absent	Absent	Absent	Absent	Absent	Absent	Absent	Absent	Absent	Absent	Absent	Absent
M00015	Proline biosynthesis, glutamate => proline	Arginine and proline metabolism	Present	Absent	Absent	Present	Present	Present	Absent	Present	Absent	Present	Present	Present	Present	Absent	Absent	Absent	Present	Absent	Present	Absent	Present	Absent	Absent	Absent	Absent	Present	Absent	Present	Absent	Absent	Absent	Absent	Absent	Absent	Present	Absent	Absent	Present	Absent	Absent	Absent	Present	Present
M00016	Lysine biosynthesis, succinyl-DAP pathway, aspartate => lysine	Lysine metabolism	Present	Absent	Absent	Present	Absent	Absent	Absent	Absent	Absent	Absent	Absent	Absent	Absent	Absent	Absent	Absent	Absent	Absent	Absent	Absent	Present	Absent	Absent	Absent	Absent	Absent	Absent	Absent	Absent	Absent	Absent	Absent	Absent	Absent	Absent	Absent	Absent	Absent	Absent	Absent	Absent	Absent	Absent
M00017	Methionine biosynthesis, aspartate => homoserine => methionine	Cysteine and methionine metabolism	Absent	Absent	Absent	Present	Absent	Absent	Absent	Absent	Absent	Absent	Absent	Absent	Absent	Absent	Absent	Absent	Absent	Absent	Absent	Absent	Present	Absent	Absent	Absent	Absent	Absent	Absent	Present	Absent	Absent	Absent	Absent	Absent	Absent	Absent	Absent	Absent	Absent	Absent	Absent	Absent	Present	Present
M00018	Threonine biosynthesis, aspartate => homoserine => threonine	Serine and threonine metabolism	Present	Absent	Absent	Present	Present	Present	Absent	Present	Absent	Absent	Present	Absent	Present	Absent	Absent	Absent	Absent	Absent	Absent	Absent	Present	Absent	Absent	Absent	Absent	Absent	Absent	Present	Absent	Absent	Absent	Absent	Absent	Absent	Absent	Absent	Absent	Absent	Present	Absent	Absent	Present	Present
M00019	Valine/isoleucine biosynthesis, pyruvate => valine / 2-oxobutanoate => isoleucine	Branched-chain amino acid metabolism	Present	Absent	Absent	Present	Present	Absent	Present	Present	Absent	Absent	Absent	Present	Absent	Absent	Absent	Absent	Absent	Present	Absent	Present	Present	Absent	Absent	Absent	Absent	Present	Absent	Present	Absent	Absent	Absent	Absent	Absent	Absent	Present	Absent	Absent	Present	Present	Absent	Absent	Present	Present
M00020	Serine biosynthesis, glycerate-3P => serine	Serine and threonine metabolism	Absent	Absent	Absent	Absent	Absent	Present	Absent	Absent	Absent	Absent	Absent	Absent	Absent	Absent	Absent	Absent	Absent	Absent	Absent	Absent	Absent	Absent	Absent	Absent	Absent	Absent	Absent	Present	Absent	Absent	Absent	Absent	Absent	Absent	Absent	Absent	Absent	Absent	Absent	Absent	Absent	Absent	Present
M00021	Cysteine biosynthesis, serine => cysteine	Cysteine and methionine metabolism	Present	Absent	Absent	Present	Present	Present	Absent	Present	Absent	Present	Present	Absent	Present	Absent	Present	Absent	Absent	Absent	Present	Absent	Present	Absent	Present	Present	Absent	Absent	Absent	Present	Absent	Absent	Absent	Absent	Present	Absent	Present	Absent	Absent	Present	Present	Absent	Absent	Present	Present
M00022	Shikimate pathway, phosphoenolpyruvate + erythrose-4P => chorismate	Aromatic amino acid metabolism	Present	Absent	Absent	Present	Absent	Absent	Present	Present	Absent	Absent	Absent	Present	Present	Absent	Present	Absent	Absent	Absent	Absent	Present	Present	Absent	Absent	Absent	Absent	Absent	Absent	Absent	Absent	Absent	Absent	Absent	Absent	Absent	Absent	Absent	Absent	Absent	Absent	Present	Absent	Absent	Absent
M00023	Tryptophan biosynthesis, chorismate => tryptophan	Aromatic amino acid metabolism	Present	Absent	Absent	Present	Present	Present	Present	Present	Absent	Present	Present	Present	Present	Absent	Absent	Present	Present	Present	Present	Absent	Absent	Present	Present	Absent	Present	Absent	Absent	Present	Absent	Absent	Absent	Absent	Absent	Absent	Present	Absent	Absent	Present	Present	Present	Absent	Present	Absent
M00048	De novo purine biosynthesis, PRPP + glutamine => IMP	Purine metabolism	Present	Absent	Present	Absent	Present	Present	Absent	Present	Absent	Present	Absent	Present	Present	Absent	Absent	Absent	Absent	Absent	Absent	Absent	Present	Absent	Absent	Absent	Absent	Absent	Absent	Present	Absent	Absent	Absent	Absent	Absent	Absent	Absent	Absent	Absent	Present	Present	Absent	Absent	Absent	Absent
M00049	Adenine ribonucleotide biosynthesis, IMP => ADP,ATP	Purine metabolism	Present	Absent	Present	Present	Present	Absent	Absent	Present	Present	Absent	Absent	Present	Present	Present	Absent	Present	Absent	Absent	Absent	Absent	Present	Present	Present	Absent	Absent	Absent	Absent	Present	Absent	Absent	Absent	Absent	Absent	Absent	Present	Absent	Absent	Present	Present	Absent	Absent	Present	Present
M00050	Guanine ribonucleotide biosynthesis, IMP => GDP,GTP	Purine metabolism	Present	Absent	Absent	Present	Present	Present	Absent	Present	Present	Absent	Present	Present	Present	Present	Absent	Present	Absent	Absent	Absent	Absent	Present	Absent	Absent	Absent	Absent	Absent	Absent	Present	Absent	Absent	Absent	Absent	Present	Absent	Present	Present	Absent	Present	Present	Absent	Absent	Present	Absent
M00051	De novo pyrimidine biosynthesis, glutamine (+ PRPP) => UMP	Pyrimidine metabolism	Present	Absent	Absent	Present	Present	Present	Present	Present	Present	Absent	Absent	Present	Absent	Present	Absent	Absent	Absent	Present	Absent	Absent	Present	Absent	Absent	Absent	Present	Absent	Absent	Present	Absent	Absent	Absent	Absent	Absent	Absent	Present	Absent	Absent	Present	Absent	Absent	Absent	Absent	Present
M00579	Phosphate acetyltransferase-acetate kinase pathway, acetyl-CoA => acetate	Carbon fixation	Present	Absent	Present	Present	Present	Present	Present	Present	Absent	Absent	Present	Present	Present	Absent	Present	Absent	Present	Present	Present	Absent	Present	Absent	Present	Present	Absent	Absent	Absent	Present	Absent	Present	Absent	Present	Absent	Absent	Present	Absent	Absent	Present	Present	Absent	Absent	Present	Present
M00632	Galactose degradation, Leloir pathway, galactose => alpha-D-glucose-1P	Other carbohydrate metabolism	Absent	Absent	Present	Present	Present	Absent	Present	Present	Present	Absent	Absent	Present	Absent	Present	Absent	Present	Absent	Absent	Absent	Absent	Present	Present	Absent	Present	Absent	Present	Absent	Present	Absent	Absent	Absent	Absent	Absent	Absent	Present	Absent	Absent	Present	Absent	Absent	Absent	Present	Present
M00844	Arginine biosynthesis, ornithine => arginine	Arginine and proline metabolism	Present	Absent	Absent	Present	Absent	Present	Absent	Present	Absent	Present	Present	Absent	Present	Absent	Absent	Absent	Absent	Absent	Present	Absent	Present	Absent	Absent	Absent	Present	Absent	Absent	Present	Absent	Absent	Absent	Absent	Absent	Absent	Absent	Absent	Absent	Present	Present	Absent	Absent	Absent	Present
M00854	Glycogen biosynthesis, glucose-1P => glycogen/starch	Other carbohydrate metabolism	Present	Absent	Absent	Present	Present	Present	Present	Present	Absent	Present	Present	Present	Present	Absent	Present	Present	Present	Present	Present	Present	Present	Absent	Present	Absent	Absent	Absent	Absent	Present	Absent	Absent	Absent	Present	Absent	Absent	Absent	Absent	Absent	Absent	Present	Absent	Absent	Absent	Absent
M00855	Glycogen degradation, glycogen => glucose-6P	Other carbohydrate metabolism	Present	Absent	Absent	Present	Present	Absent	Present	Present	Absent	Present	Present	Present	Present	Absent	Present	Present	Absent	Present	Present	Absent	Present	Absent	Absent	Present	Present	Present	Absent	Present	Absent	Absent	Absent	Absent	Absent	Absent	Present	Absent	Absent	Present	Present	Absent	Absent	Absent	Present
M00002	Glycolysis, core module involving three-carbon compounds	Central carbohydrate metabolism	Present	Absent	Present	Absent	Absent	Absent	Present	Absent	Present	Absent	Absent	Absent	Present	Absent	Absent	Absent	Absent	Absent	Absent	Absent	Absent	Absent	Absent	Absent	Absent	Absent	Absent	Present	Absent	Absent	Absent	Absent	Absent	Absent	Present	Absent	Absent	Present	Absent	Absent	Absent	Present	Present
M00004	Pentose phosphate pathway (Pentose phosphate cycle)	Central carbohydrate metabolism	Absent	Absent	Absent	Absent	Absent	Absent	Absent	Absent	Absent	Absent	Absent	Absent	Absent	Absent	Absent	Absent	Absent	Absent	Absent	Absent	Absent	Absent	Absent	Absent	Absent	Absent	Absent	Absent	Absent	Absent	Absent	Absent	Absent	Absent	Absent	Absent	Absent	Absent	Absent	Absent	Absent	Absent	Absent
M00005	PRPP biosynthesis, ribose 5P => PRPP	Central carbohydrate metabolism	Present	Absent	Present	Present	Present	Present	Present	Present	Present	Present	Present	Present	Present	Present	Present	Present	Present	Present	Absent	Present	Present	Present	Present	Present	Absent	Present	Present	Present	Present	Present	Absent	Absent	Present	Absent	Present	Absent	Present	Present	Present	Absent	Absent	Present	Present
M00006	Pentose phosphate pathway, oxidative phase, glucose 6P => ribulose 5P	Central carbohydrate metabolism	Absent	Absent	Absent	Absent	Absent	Absent	Absent	Absent	Absent	Absent	Absent	Absent	Absent	Absent	Absent	Absent	Absent	Absent	Absent	Absent	Absent	Absent	Absent	Absent	Absent	Absent	Absent	Absent	Absent	Absent	Absent	Absent	Absent	Absent	Absent	Absent	Absent	Absent	Absent	Absent	Absent	Absent	Absent
M00009	Citrate cycle (TCA cycle, Krebs cycle)	Central carbohydrate metabolism	Absent	Absent	Absent	Absent	Absent	Absent	Absent	Absent	Absent	Absent	Absent	Absent	Absent	Absent	Absent	Absent	Absent	Absent	Absent	Absent	Absent	Absent	Absent	Absent	Absent	Absent	Absent	Absent	Absent	Absent	Absent	Absent	Absent	Absent	Absent	Absent	Absent	Absent	Absent	Absent	Absent	Absent	Absent
M00010	Citrate cycle, first carbon oxidation, oxaloacetate => 2-oxoglutarate	Central carbohydrate metabolism	Absent	Absent	Absent	Absent	Absent	Absent	Absent	Absent	Absent	Absent	Absent	Absent	Absent	Absent	Absent	Absent	Absent	Absent	Absent	Absent	Absent	Absent	Absent	Absent	Absent	Absent	Absent	Absent	Absent	Absent	Absent	Absent	Absent	Absent	Absent	Absent	Absent	Absent	Absent	Absent	Absent	Absent	Absent
M00011	Citrate cycle, second carbon oxidation, 2-oxoglutarate => oxaloacetate	Central carbohydrate metabolism	Absent	Absent	Absent	Absent	Absent	Absent	Absent	Absent	Absent	Absent	Absent	Absent	Absent	Absent	Absent	Absent	Absent	Absent	Absent	Absent	Absent	Absent	Absent	Present	Absent	Absent	Absent	Absent	Absent	Absent	Absent	Absent	Absent	Absent	Absent	Absent	Absent	Absent	Absent	Absent	Absent	Absent	Absent
M00012	Glyoxylate cycle	Other carbohydrate metabolism	Absent	Absent	Absent	Absent	Absent	Absent	Absent	Absent	Absent	Absent	Absent	Absent	Absent	Absent	Absent	Absent	Absent	Absent	Absent	Absent	Absent	Absent	Absent	Absent	Absent	Absent	Absent	Absent	Absent	Absent	Absent	Absent	Absent	Absent	Absent	Absent	Absent	Absent	Absent	Absent	Absent	Absent	Absent
M00013	Malonate semialdehyde pathway, propanoyl-CoA => acetyl-CoA	Other carbohydrate metabolism	Absent	Absent	Absent	Absent	Absent	Absent	Absent	Absent	Absent	Absent	Absent	Absent	Absent	Absent	Absent	Absent	Absent	Absent	Absent	Absent	Absent	Absent	Absent	Absent	Absent	Absent	Absent	Absent	Absent	Absent	Absent	Absent	Absent	Absent	Absent	Absent	Absent	Absent	Absent	Absent	Absent	Absent	Absent
M00014	Glucuronate pathway (uronate pathway)	Other carbohydrate metabolism	Absent	Absent	Absent	Absent	Absent	Absent	Absent	Absent	Absent	Absent	Absent	Absent	Absent	Absent	Absent	Absent	Absent	Absent	Absent	Absent	Absent	Absent	Absent	Absent	Absent	Absent	Absent	Absent	Absent	Absent	Absent	Absent	Absent	Absent	Absent	Absent	Absent	Absent	Absent	Absent	Absent	Absent	Absent
M00024	Phenylalanine biosynthesis, chorismate => phenylpyruvate => phenylalanine	Aromatic amino acid metabolism	Absent	Absent	Absent	Absent	Absent	Absent	Absent	Absent	Absent	Absent	Absent	Absent	Absent	Absent	Absent	Absent	Absent	Absent	Absent	Absent	Absent	Absent	Absent	Absent	Absent	Absent	Absent	Absent	Absent	Absent	Absent	Absent	Absent	Absent	Absent	Absent	Absent	Absent	Absent	Absent	Absent	Absent	Absent
M00025	Tyrosine biosynthesis, chorismate => HPP => tyrosine	Aromatic amino acid metabolism	Absent	Absent	Absent	Absent	Absent	Absent	Absent	Absent	Absent	Absent	Absent	Absent	Absent	Absent	Absent	Absent	Absent	Absent	Absent	Absent	Absent	Absent	Absent	Absent	Absent	Absent	Absent	Absent	Absent	Absent	Absent	Absent	Absent	Absent	Absent	Absent	Absent	Absent	Absent	Absent	Absent	Absent	Absent
M00026	Histidine biosynthesis, PRPP => histidine	Histidine metabolism	Absent	Absent	Absent	Present	Present	Absent	Absent	Absent	Absent	Absent	Present	Absent	Absent	Absent	Absent	Absent	Present	Absent	Present	Absent	Present	Absent	Absent	Absent	Absent	Present	Absent	Absent	Absent	Absent	Absent	Absent	Absent	Absent	Present	Absent	Absent	Absent	Absent	Absent	Absent	Present	Absent
M00027	GABA (gamma-Aminobutyrate) shunt	Other amino acid metabolism	Absent	Absent	Absent	Absent	Absent	Absent	Absent	Absent	Absent	Absent	Absent	Absent	Absent	Absent	Absent	Absent	Absent	Absent	Absent	Absent	Absent	Absent	Absent	Absent	Absent	Absent	Absent	Absent	Absent	Absent	Absent	Absent	Absent	Absent	Absent	Absent	Absent	Absent	Absent	Absent	Absent	Absent	Absent
M00028	Ornithine biosynthesis, glutamate => ornithine	Arginine and proline metabolism	Present	Absent	Absent	Present	Absent	Present	Absent	Present	Absent	Present	Present	Present	Present	Absent	Present	Absent	Absent	Absent	Absent	Absent	Present	Absent	Present	Absent	Present	Absent	Absent	Present	Absent	Absent	Absent	Absent	Absent	Absent	Absent	Absent	Absent	Present	Present	Absent	Absent	Absent	Present
M00029	Urea cycle	Arginine and proline metabolism	Present	Absent	Absent	Absent	Absent	Absent	Absent	Absent	Absent	Absent	Absent	Absent	Absent	Absent	Absent	Absent	Absent	Absent	Absent	Absent	Absent	Absent	Absent	Absent	Absent	Absent	Absent	Absent	Absent	Absent	Absent	Absent	Absent	Absent	Absent	Absent	Absent	Present	Absent	Absent	Absent	Absent	Absent
M00030	Lysine biosynthesis, AAA pathway, 2-oxoglutarate => 2-aminoadipate => lysine	Lysine metabolism	Absent	Absent	Absent	Absent	Absent	Absent	Absent	Absent	Absent	Absent	Absent	Absent	Absent	Absent	Absent	Absent	Absent	Absent	Absent	Absent	Absent	Absent	Absent	Absent	Absent	Absent	Absent	Absent	Absent	Absent	Absent	Absent	Absent	Absent	Absent	Absent	Absent	Absent	Absent	Absent	Absent	Absent	Absent
M00031	Lysine biosynthesis, mediated by LysW, 2-aminoadipate => lysine	Lysine metabolism	Absent	Absent	Absent	Absent	Absent	Absent	Absent	Absent	Absent	Absent	Absent	Absent	Absent	Absent	Absent	Absent	Absent	Absent	Absent	Absent	Absent	Absent	Absent	Absent	Absent	Absent	Absent	Absent	Absent	Absent	Absent	Absent	Absent	Absent	Absent	Absent	Absent	Absent	Absent	Absent	Absent	Absent	Absent
M00032	Lysine degradation, lysine => saccharopine => acetoacetyl-CoA	Lysine metabolism	Absent	Absent	Absent	Absent	Absent	Absent	Absent	Absent	Absent	Absent	Absent	Absent	Absent	Absent	Absent	Absent	Absent	Absent	Absent	Absent	Absent	Absent	Absent	Absent	Absent	Absent	Absent	Absent	Absent	Absent	Absent	Absent	Absent	Absent	Absent	Absent	Absent	Absent	Absent	Absent	Absent	Absent	Absent
M00033	Ectoine biosynthesis, aspartate => ectoine	Serine and threonine metabolism	Absent	Absent	Absent	Absent	Absent	Absent	Absent	Absent	Absent	Absent	Absent	Absent	Absent	Absent	Absent	Absent	Absent	Absent	Absent	Absent	Absent	Absent	Absent	Absent	Absent	Absent	Absent	Absent	Absent	Absent	Absent	Absent	Absent	Absent	Absent	Absent	Absent	Absent	Absent	Absent	Absent	Absent	Absent
M00034	Methionine salvage pathway	Cysteine and methionine metabolism	Absent	Absent	Absent	Absent	Absent	Absent	Absent	Absent	Absent	Absent	Absent	Absent	Absent	Absent	Absent	Absent	Absent	Absent	Absent	Absent	Absent	Absent	Absent	Absent	Absent	Absent	Absent	Absent	Absent	Absent	Absent	Absent	Absent	Absent	Absent	Absent	Absent	Absent	Absent	Absent	Absent	Absent	Absent
M00035	Methionine degradation	Cysteine and methionine metabolism	Present	Absent	Absent	Absent	Absent	Absent	Absent	Present	Absent	Absent	Present	Absent	Present	Absent	Absent	Absent	Absent	Absent	Absent	Absent	Absent	Absent	Absent	Absent	Absent	Absent	Absent	Absent	Absent	Absent	Absent	Absent	Absent	Absent	Absent	Absent	Absent	Absent	Absent	Absent	Absent	Absent	Absent
M00036	Leucine degradation, leucine => acetoacetate + acetyl-CoA	Branched-chain amino acid metabolism	Absent	Absent	Absent	Absent	Absent	Absent	Absent	Absent	Absent	Absent	Absent	Absent	Absent	Absent	Absent	Absent	Absent	Absent	Absent	Absent	Absent	Absent	Absent	Absent	Absent	Absent	Absent	Absent	Absent	Absent	Absent	Absent	Absent	Absent	Absent	Absent	Absent	Absent	Absent	Absent	Absent	Absent	Absent
M00037	Melatonin biosynthesis, animals, tryptophan => serotonin => melatonin	Aromatic amino acid metabolism	Absent	Absent	Absent	Absent	Absent	Absent	Absent	Absent	Absent	Absent	Absent	Absent	Absent	Absent	Absent	Absent	Absent	Absent	Absent	Absent	Absent	Absent	Absent	Absent	Absent	Absent	Absent	Absent	Absent	Absent	Absent	Absent	Absent	Absent	Absent	Absent	Absent	Absent	Absent	Absent	Absent	Absent	Absent
M00038	Tryptophan metabolism, tryptophan => kynurenine => 2-aminomuconate	Aromatic amino acid metabolism	Absent	Absent	Absent	Absent	Absent	Absent	Absent	Absent	Absent	Absent	Absent	Absent	Absent	Absent	Absent	Absent	Absent	Absent	Absent	Absent	Absent	Absent	Absent	Absent	Absent	Absent	Absent	Absent	Absent	Absent	Absent	Absent	Absent	Absent	Absent	Absent	Absent	Absent	Absent	Absent	Absent	Absent	Absent
M00039	Monolignol biosynthesis, phenylalanine/tyrosine => monolignol	Biosynthesis of other secondary metabolites	Absent	Absent	Absent	Absent	Absent	Absent	Absent	Absent	Absent	Absent	Absent	Absent	Absent	Absent	Absent	Absent	Absent	Absent	Absent	Absent	Absent	Absent	Absent	Absent	Absent	Absent	Absent	Absent	Absent	Absent	Absent	Absent	Absent	Absent	Absent	Absent	Absent	Absent	Absent	Absent	Absent	Absent	Absent
M00040	Tyrosine biosynthesis, chorismate => arogenate => tyrosine	Aromatic amino acid metabolism	Absent	Absent	Absent	Absent	Absent	Absent	Absent	Absent	Absent	Absent	Absent	Absent	Absent	Absent	Absent	Absent	Absent	Absent	Absent	Absent	Absent	Absent	Absent	Absent	Absent	Absent	Absent	Absent	Absent	Absent	Absent	Absent	Absent	Absent	Absent	Absent	Absent	Absent	Absent	Absent	Absent	Absent	Absent
M00042	Catecholamine biosynthesis, tyrosine => dopamine => noradrenaline => adrenaline	Aromatic amino acid metabolism	Absent	Absent	Absent	Absent	Absent	Absent	Absent	Absent	Absent	Absent	Absent	Absent	Absent	Absent	Absent	Absent	Absent	Absent	Absent	Absent	Absent	Absent	Absent	Absent	Absent	Absent	Absent	Absent	Absent	Absent	Absent	Absent	Absent	Absent	Absent	Absent	Absent	Absent	Absent	Absent	Absent	Absent	Absent
M00043	Thyroid hormone biosynthesis, tyrosine => triiodothyronine/thyroxine	Aromatic amino acid metabolism	Absent	Absent	Absent	Absent	Absent	Absent	Absent	Absent	Absent	Absent	Absent	Absent	Absent	Absent	Absent	Absent	Absent	Absent	Absent	Absent	Absent	Absent	Absent	Absent	Absent	Absent	Absent	Absent	Absent	Absent	Absent	Absent	Absent	Absent	Absent	Absent	Absent	Absent	Absent	Absent	Absent	Absent	Absent
M00044	Tyrosine degradation, tyrosine => homogentisate	Aromatic amino acid metabolism	Absent	Absent	Absent	Absent	Absent	Absent	Absent	Absent	Absent	Absent	Absent	Absent	Absent	Absent	Absent	Absent	Absent	Absent	Absent	Absent	Absent	Absent	Absent	Absent	Absent	Absent	Absent	Absent	Absent	Absent	Absent	Absent	Absent	Absent	Absent	Absent	Absent	Absent	Absent	Absent	Absent	Absent	Absent
M00045	Histidine degradation, histidine => N-formiminoglutamate => glutamate	Histidine metabolism	Absent	Absent	Present	Absent	Absent	Absent	Absent	Absent	Present	Absent	Absent	Absent	Absent	Absent	Present	Absent	Absent	Absent	Absent	Absent	Absent	Absent	Absent	Absent	Absent	Absent	Absent	Absent	Absent	Absent	Absent	Absent	Absent	Absent	Absent	Absent	Absent	Absent	Absent	Absent	Absent	Absent	Absent
M00046	Pyrimidine degradation, uracil => beta-alanine, thymine => 3-aminoisobutanoate	Pyrimidine metabolism	Absent	Absent	Absent	Absent	Absent	Absent	Absent	Absent	Absent	Absent	Absent	Absent	Absent	Absent	Absent	Absent	Absent	Absent	Absent	Absent	Absent	Absent	Absent	Absent	Absent	Absent	Absent	Absent	Absent	Absent	Absent	Absent	Absent	Absent	Absent	Absent	Absent	Absent	Absent	Absent	Absent	Absent	Absent
M00047	Creatine pathway	Arginine and proline metabolism	Absent	Absent	Absent	Absent	Absent	Absent	Absent	Absent	Absent	Absent	Absent	Absent	Absent	Absent	Absent	Absent	Absent	Absent	Absent	Absent	Absent	Absent	Absent	Absent	Absent	Absent	Absent	Absent	Absent	Absent	Absent	Absent	Absent	Absent	Absent	Absent	Absent	Absent	Absent	Absent	Absent	Absent	Absent
M00052	Pyrimidine ribonucleotide biosynthesis, UMP => UDP/UTP,CDP/CTP	Pyrimidine metabolism	Absent	Absent	Absent	Absent	Absent	Absent	Absent	Absent	Absent	Absent	Absent	Absent	Absent	Absent	Absent	Absent	Absent	Absent	Absent	Absent	Absent	Absent	Absent	Absent	Absent	Absent	Absent	Present	Absent	Absent	Absent	Absent	Absent	Absent	Present	Absent	Absent	Present	Absent	Absent	Absent	Absent	Present
M00053	Deoxyribonucleotide biosynthesis, ADP/GDP/CDP/UDP => dATP/dGTP/dCTP/dUTP	Pyrimidine metabolism	Absent	Absent	Absent	Absent	Absent	Absent	Absent	Absent	Absent	Absent	Absent	Absent	Absent	Absent	Absent	Absent	Absent	Absent	Absent	Absent	Absent	Absent	Absent	Absent	Absent	Absent	Absent	Absent	Absent	Absent	Absent	Absent	Absent	Absent	Absent	Absent	Absent	Absent	Absent	Absent	Absent	Absent	Absent
M00055	N-glycan precursor biosynthesis	Glycan biosynthesis	Absent	Absent	Absent	Absent	Absent	Absent	Absent	Absent	Absent	Absent	Absent	Absent	Absent	Absent	Absent	Absent	Absent	Absent	Absent	Absent	Absent	Absent	Absent	Absent	Absent	Absent	Absent	Absent	Absent	Absent	Absent	Absent	Absent	Absent	Absent	Absent	Absent	Absent	Absent	Absent	Absent	Absent	Absent
M00056	O-glycan biosynthesis, mucin type core	Glycan biosynthesis	Absent	Absent	Absent	Absent	Absent	Absent	Absent	Absent	Absent	Absent	Absent	Absent	Absent	Absent	Absent	Absent	Absent	Absent	Absent	Absent	Absent	Absent	Absent	Absent	Absent	Absent	Absent	Absent	Absent	Absent	Absent	Absent	Absent	Absent	Absent	Absent	Absent	Absent	Absent	Absent	Absent	Absent	Absent
M00057	Glycosaminoglycan biosynthesis, linkage tetrasaccharide	Glycosaminoglycan metabolism	Absent	Absent	Absent	Absent	Absent	Absent	Absent	Absent	Absent	Absent	Absent	Absent	Absent	Absent	Absent	Absent	Absent	Absent	Absent	Absent	Absent	Absent	Absent	Absent	Absent	Absent	Absent	Absent	Absent	Absent	Absent	Absent	Absent	Absent	Absent	Absent	Absent	Absent	Absent	Absent	Absent	Absent	Absent
M00058	Glycosaminoglycan biosynthesis, chondroitin sulfate backbone	Glycosaminoglycan metabolism	Absent	Absent	Absent	Absent	Absent	Absent	Absent	Absent	Absent	Absent	Absent	Absent	Absent	Absent	Absent	Absent	Absent	Absent	Absent	Absent	Absent	Absent	Absent	Absent	Absent	Absent	Absent	Absent	Absent	Absent	Absent	Absent	Absent	Absent	Absent	Absent	Absent	Absent	Absent	Absent	Absent	Absent	Absent
M00059	Glycosaminoglycan biosynthesis, heparan sulfate backbone	Glycosaminoglycan metabolism	Absent	Absent	Absent	Absent	Absent	Absent	Absent	Absent	Absent	Absent	Absent	Absent	Absent	Absent	Absent	Absent	Absent	Absent	Absent	Absent	Absent	Absent	Absent	Absent	Absent	Absent	Absent	Absent	Absent	Absent	Absent	Absent	Absent	Absent	Absent	Absent	Absent	Absent	Absent	Absent	Absent	Absent	Absent
M00060	KDO2-lipid A biosynthesis, Raetz pathway, LpxL-LpxM type	Lipopolysaccharide metabolism	Absent	Absent	Absent	Absent	Absent	Absent	Absent	Absent	Absent	Absent	Absent	Absent	Absent	Absent	Absent	Absent	Absent	Absent	Absent	Absent	Absent	Absent	Absent	Absent	Absent	Absent	Absent	Absent	Absent	Absent	Absent	Absent	Absent	Absent	Absent	Absent	Absent	Absent	Absent	Absent	Absent	Absent	Absent
M00061	D-Glucuronate degradation, D-glucuronate => pyruvate + D-glyceraldehyde 3P	Other carbohydrate metabolism	Present	Absent	Absent	Absent	Present	Absent	Absent	Absent	Absent	Absent	Present	Present	Absent	Absent	Absent	Absent	Present	Absent	Present	Absent	Present	Absent	Absent	Absent	Present	Absent	Absent	Present	Absent	Absent	Absent	Absent	Absent	Absent	Present	Absent	Absent	Absent	Absent	Absent	Absent	Present	Absent
M00063	CMP-KDO biosynthesis	Lipopolysaccharide metabolism	Absent	Absent	Present	Absent	Absent	Absent	Absent	Absent	Present	Absent	Absent	Absent	Absent	Present	Absent	Absent	Absent	Absent	Absent	Absent	Absent	Absent	Absent	Present	Absent	Present	Absent	Absent	Absent	Absent	Absent	Absent	Absent	Absent	Present	Absent	Absent	Absent	Absent	Absent	Absent	Present	Absent
M00064	ADP-L-glycero-D-manno-heptose biosynthesis	Lipopolysaccharide metabolism	Present	Absent	Absent	Absent	Absent	Absent	Absent	Absent	Absent	Absent	Absent	Absent	Absent	Absent	Absent	Present	Absent	Absent	Absent	Absent	Absent	Absent	Absent	Absent	Absent	Absent	Absent	Absent	Absent	Absent	Absent	Absent	Absent	Absent	Absent	Absent	Absent	Present	Absent	Absent	Absent	Absent	Absent
M00065	GPI-anchor biosynthesis, core oligosaccharide	Glycan biosynthesis	Absent	Absent	Absent	Absent	Absent	Absent	Absent	Absent	Absent	Absent	Absent	Absent	Absent	Absent	Absent	Absent	Absent	Absent	Absent	Absent	Absent	Absent	Absent	Absent	Absent	Absent	Absent	Absent	Absent	Absent	Absent	Absent	Absent	Absent	Absent	Absent	Absent	Absent	Absent	Absent	Absent	Absent	Absent
M00066	Lactosylceramide biosynthesis	Lipid metabolism	Absent	Absent	Absent	Absent	Absent	Absent	Absent	Absent	Absent	Absent	Absent	Absent	Absent	Absent	Absent	Absent	Absent	Absent	Absent	Absent	Absent	Absent	Absent	Absent	Absent	Absent	Absent	Absent	Absent	Absent	Absent	Absent	Absent	Absent	Absent	Absent	Absent	Absent	Absent	Absent	Absent	Absent	Absent
M00067	Sulfoglycolipids biosynthesis, ceramide/1-alkyl-2-acylglycerol => sulfatide/seminolipid	Lipid metabolism	Absent	Absent	Absent	Absent	Absent	Absent	Absent	Absent	Absent	Absent	Absent	Absent	Absent	Absent	Absent	Absent	Absent	Absent	Absent	Absent	Absent	Absent	Absent	Absent	Absent	Absent	Absent	Absent	Absent	Absent	Absent	Absent	Absent	Absent	Absent	Absent	Absent	Absent	Absent	Absent	Absent	Absent	Absent
M00068	Glycosphingolipid biosynthesis, globo-series, LacCer => Gb4Cer	Glycan biosynthesis	Absent	Absent	Absent	Absent	Absent	Absent	Absent	Absent	Absent	Absent	Absent	Absent	Absent	Absent	Absent	Absent	Absent	Absent	Absent	Absent	Absent	Absent	Absent	Absent	Absent	Absent	Absent	Absent	Absent	Absent	Absent	Absent	Absent	Absent	Absent	Absent	Absent	Absent	Absent	Absent	Absent	Absent	Absent
M00069	Glycosphingolipid biosynthesis, ganglio series, LacCer => GT3	Glycan biosynthesis	Absent	Absent	Absent	Absent	Absent	Absent	Absent	Absent	Absent	Absent	Absent	Absent	Absent	Absent	Absent	Absent	Absent	Absent	Absent	Absent	Absent	Absent	Absent	Absent	Absent	Absent	Absent	Absent	Absent	Absent	Absent	Absent	Absent	Absent	Absent	Absent	Absent	Absent	Absent	Absent	Absent	Absent	Absent
M00070	Glycosphingolipid biosynthesis, lacto-series, LacCer => Lc4Cer	Glycan biosynthesis	Absent	Absent	Absent	Absent	Absent	Absent	Absent	Absent	Absent	Absent	Absent	Absent	Absent	Absent	Absent	Absent	Absent	Absent	Absent	Absent	Absent	Absent	Absent	Absent	Absent	Absent	Absent	Absent	Absent	Absent	Absent	Absent	Absent	Absent	Absent	Absent	Absent	Absent	Absent	Absent	Absent	Absent	Absent
M00071	Glycosphingolipid biosynthesis, neolacto-series, LacCer => nLc4Cer	Glycan biosynthesis	Absent	Absent	Absent	Absent	Absent	Absent	Absent	Absent	Absent	Absent	Absent	Absent	Absent	Absent	Absent	Absent	Absent	Absent	Absent	Absent	Absent	Absent	Absent	Absent	Absent	Absent	Absent	Absent	Absent	Absent	Absent	Absent	Absent	Absent	Absent	Absent	Absent	Absent	Absent	Absent	Absent	Absent	Absent
M00072	N-glycosylation by oligosaccharyltransferase	Glycan biosynthesis	Absent	Absent	Absent	Absent	Absent	Absent	Absent	Absent	Absent	Absent	Absent	Absent	Absent	Absent	Absent	Absent	Absent	Absent	Absent	Absent	Absent	Absent	Absent	Absent	Absent	Absent	Absent	Absent	Absent	Absent	Absent	Absent	Absent	Absent	Absent	Absent	Absent	Absent	Absent	Absent	Absent	Absent	Absent
M00073	N-glycan precursor trimming	Glycan biosynthesis	Absent	Absent	Absent	Absent	Absent	Absent	Absent	Absent	Absent	Absent	Absent	Absent	Absent	Absent	Absent	Absent	Absent	Absent	Absent	Absent	Absent	Absent	Absent	Absent	Absent	Absent	Absent	Absent	Absent	Absent	Absent	Absent	Absent	Absent	Absent	Absent	Absent	Absent	Absent	Absent	Absent	Absent	Absent
M00074	N-glycan biosynthesis, high-mannose type	Glycan biosynthesis	Absent	Absent	Absent	Absent	Absent	Absent	Absent	Absent	Absent	Absent	Absent	Absent	Absent	Absent	Absent	Absent	Absent	Absent	Absent	Absent	Absent	Absent	Absent	Absent	Absent	Absent	Absent	Absent	Absent	Absent	Absent	Absent	Absent	Absent	Absent	Absent	Absent	Absent	Absent	Absent	Absent	Absent	Absent
M00075	N-glycan biosynthesis, complex type	Glycan biosynthesis	Absent	Absent	Absent	Absent	Absent	Absent	Absent	Absent	Absent	Absent	Absent	Absent	Absent	Absent	Absent	Absent	Absent	Absent	Absent	Absent	Absent	Absent	Absent	Absent	Absent	Absent	Absent	Absent	Absent	Absent	Absent	Absent	Absent	Absent	Absent	Absent	Absent	Absent	Absent	Absent	Absent	Absent	Absent
M00076	Dermatan sulfate degradation	Glycosaminoglycan metabolism	Absent	Absent	Absent	Absent	Absent	Absent	Absent	Absent	Absent	Absent	Absent	Absent	Absent	Absent	Absent	Absent	Absent	Absent	Absent	Absent	Absent	Absent	Absent	Absent	Absent	Absent	Absent	Absent	Absent	Absent	Absent	Absent	Absent	Absent	Absent	Absent	Absent	Absent	Absent	Absent	Absent	Absent	Absent
M00077	Chondroitin sulfate degradation	Glycosaminoglycan metabolism	Absent	Absent	Absent	Absent	Absent	Absent	Absent	Absent	Absent	Absent	Absent	Absent	Absent	Absent	Absent	Absent	Absent	Absent	Absent	Absent	Absent	Absent	Absent	Absent	Absent	Absent	Absent	Absent	Absent	Absent	Absent	Absent	Absent	Absent	Absent	Absent	Absent	Absent	Absent	Absent	Absent	Absent	Absent
M00078	Heparan sulfate degradation	Glycosaminoglycan metabolism	Absent	Absent	Absent	Absent	Absent	Absent	Absent	Absent	Absent	Absent	Absent	Absent	Absent	Absent	Absent	Absent	Absent	Absent	Absent	Absent	Absent	Absent	Absent	Absent	Absent	Absent	Absent	Absent	Absent	Absent	Absent	Absent	Absent	Absent	Absent	Absent	Absent	Absent	Absent	Absent	Absent	Absent	Absent
M00079	Keratan sulfate degradation	Glycosaminoglycan metabolism	Absent	Absent	Absent	Absent	Absent	Absent	Absent	Absent	Absent	Absent	Absent	Absent	Absent	Absent	Absent	Absent	Absent	Absent	Absent	Absent	Absent	Absent	Absent	Absent	Absent	Absent	Absent	Absent	Absent	Absent	Absent	Absent	Absent	Absent	Absent	Absent	Absent	Absent	Absent	Absent	Absent	Absent	Absent
M00081	Pectin degradation	Other carbohydrate metabolism	Absent	Absent	Absent	Absent	Absent	Absent	Absent	Absent	Absent	Absent	Absent	Absent	Absent	Absent	Absent	Absent	Absent	Absent	Absent	Absent	Absent	Absent	Absent	Absent	Absent	Absent	Absent	Absent	Absent	Absent	Absent	Absent	Absent	Absent	Absent	Absent	Absent	Absent	Absent	Absent	Absent	Absent	Absent
M00082	Fatty acid biosynthesis, initiation	Fatty acid biosynthesis and degradation	Present	Absent	Absent	Absent	Absent	Present	Absent	Present	Absent	Present	Present	Absent	Absent	Absent	Absent	Absent	Absent	Absent	Present	Absent	Absent	Absent	Absent	Absent	Absent	Absent	Absent	Absent	Absent	Absent	Absent	Absent	Absent	Absent	Absent	Absent	Absent	Absent	Absent	Absent	Absent	Absent	Absent
M00083	Fatty acid biosynthesis, elongation	Fatty acid biosynthesis and degradation	Present	Absent	Absent	Absent	Absent	Present	Absent	Present	Absent	Absent	Present	Absent	Absent	Absent	Absent	Absent	Absent	Present	Present	Absent	Absent	Absent	Absent	Absent	Absent	Absent	Absent	Present	Absent	Absent	Absent	Absent	Absent	Absent	Absent	Absent	Absent	Present	Absent	Absent	Absent	Absent	Present
M00085	Fatty acid elongation in mitochondria	Fatty acid biosynthesis and degradation	Absent	Absent	Absent	Absent	Absent	Absent	Absent	Absent	Absent	Absent	Absent	Absent	Absent	Absent	Absent	Absent	Absent	Absent	Absent	Absent	Absent	Absent	Absent	Absent	Absent	Absent	Absent	Absent	Absent	Absent	Absent	Absent	Absent	Absent	Absent	Absent	Absent	Absent	Absent	Absent	Absent	Absent	Absent
M00086	beta-Oxidation, acyl-CoA synthesis	Fatty acid biosynthesis and degradation	Absent	Absent	Present	Absent	Absent	Absent	Absent	Absent	Present	Absent	Absent	Absent	Absent	Present	Absent	Absent	Absent	Absent	Absent	Absent	Absent	Absent	Absent	Absent	Absent	Present	Present	Absent	Absent	Absent	Absent	Absent	Absent	Absent	Present	Absent	Absent	Present	Absent	Absent	Absent	Present	Present
M00087	beta-Oxidation	Fatty acid biosynthesis and degradation	Absent	Absent	Absent	Absent	Absent	Absent	Absent	Absent	Absent	Absent	Absent	Absent	Absent	Absent	Absent	Absent	Absent	Absent	Absent	Absent	Absent	Absent	Absent	Absent	Absent	Absent	Absent	Absent	Absent	Absent	Absent	Absent	Absent	Absent	Absent	Absent	Absent	Absent	Absent	Absent	Absent	Absent	Absent
M00088	Ketone body biosynthesis, acetyl-CoA => acetoacetate/3-hydroxybutyrate/acetone	Lipid metabolism	Absent	Absent	Absent	Absent	Absent	Absent	Absent	Absent	Absent	Absent	Absent	Absent	Absent	Absent	Absent	Absent	Absent	Absent	Absent	Absent	Absent	Absent	Absent	Absent	Absent	Absent	Absent	Absent	Absent	Absent	Absent	Absent	Absent	Absent	Absent	Absent	Absent	Absent	Absent	Absent	Absent	Absent	Absent
M00089	Triacylglycerol biosynthesis	Lipid metabolism	Absent	Absent	Absent	Absent	Absent	Absent	Absent	Absent	Absent	Absent	Absent	Absent	Absent	Absent	Absent	Absent	Absent	Absent	Absent	Absent	Absent	Absent	Absent	Absent	Absent	Absent	Absent	Absent	Absent	Absent	Absent	Absent	Absent	Absent	Absent	Absent	Absent	Absent	Absent	Absent	Absent	Absent	Absent
M00090	Phosphatidylcholine (PC) biosynthesis, choline => PC	Lipid metabolism	Absent	Absent	Absent	Absent	Absent	Absent	Absent	Absent	Absent	Absent	Absent	Absent	Absent	Absent	Absent	Absent	Absent	Absent	Absent	Absent	Absent	Absent	Absent	Absent	Absent	Absent	Absent	Absent	Absent	Absent	Absent	Absent	Absent	Absent	Absent	Absent	Absent	Absent	Absent	Absent	Absent	Absent	Absent
M00091	Phosphatidylcholine (PC) biosynthesis, PE => PC	Lipid metabolism	Absent	Absent	Absent	Absent	Absent	Absent	Absent	Absent	Absent	Absent	Absent	Absent	Absent	Absent	Absent	Absent	Absent	Absent	Absent	Absent	Absent	Absent	Absent	Absent	Absent	Absent	Absent	Absent	Absent	Absent	Absent	Absent	Absent	Absent	Absent	Absent	Absent	Absent	Absent	Absent	Absent	Absent	Absent
M00092	Phosphatidylethanolamine (PE) biosynthesis, ethanolamine => PE	Lipid metabolism	Absent	Absent	Absent	Absent	Absent	Absent	Absent	Absent	Absent	Absent	Absent	Absent	Absent	Absent	Absent	Absent	Absent	Absent	Absent	Absent	Absent	Absent	Absent	Absent	Absent	Absent	Absent	Absent	Absent	Absent	Absent	Absent	Absent	Absent	Absent	Absent	Absent	Absent	Absent	Absent	Absent	Absent	Absent
M00093	Phosphatidylethanolamine (PE) biosynthesis, PA => PS => PE	Lipid metabolism	Absent	Absent	Present	Present	Absent	Present	Absent	Absent	Present	Absent	Absent	Absent	Absent	Present	Absent	Absent	Absent	Absent	Absent	Absent	Present	Present	Absent	Present	Absent	Present	Absent	Present	Absent	Absent	Absent	Absent	Absent	Absent	Present	Absent	Absent	Absent	Absent	Absent	Absent	Present	Absent
M00094	Ceramide biosynthesis	Lipid metabolism	Absent	Absent	Absent	Absent	Absent	Absent	Absent	Absent	Absent	Absent	Absent	Absent	Absent	Absent	Absent	Absent	Absent	Absent	Absent	Absent	Absent	Absent	Absent	Absent	Absent	Absent	Absent	Absent	Absent	Absent	Absent	Absent	Absent	Absent	Absent	Absent	Absent	Absent	Absent	Absent	Absent	Absent	Absent
M00095	C5 isoprenoid biosynthesis, mevalonate pathway	Terpenoid backbone biosynthesis	Absent	Absent	Absent	Absent	Absent	Absent	Absent	Absent	Absent	Absent	Absent	Absent	Absent	Absent	Absent	Absent	Absent	Absent	Absent	Absent	Absent	Absent	Absent	Absent	Absent	Absent	Absent	Absent	Absent	Absent	Absent	Absent	Absent	Absent	Absent	Absent	Absent	Absent	Absent	Absent	Absent	Absent	Absent
M00096	C5 isoprenoid biosynthesis, non-mevalonate pathway	Terpenoid backbone biosynthesis	Present	Absent	Absent	Present	Present	Present	Present	Present	Present	Absent	Absent	Present	Present	Absent	Absent	Absent	Absent	Present	Absent	Present	Present	Absent	Absent	Absent	Present	Absent	Absent	Present	Absent	Absent	Absent	Absent	Absent	Absent	Present	Absent	Absent	Present	Present	Absent	Absent	Absent	Present
M00097	beta-Carotene biosynthesis, GGAP => beta-carotene	Other terpenoid biosynthesis	Absent	Absent	Absent	Absent	Absent	Absent	Absent	Absent	Absent	Absent	Absent	Absent	Absent	Absent	Absent	Absent	Absent	Absent	Absent	Absent	Absent	Absent	Absent	Absent	Absent	Absent	Absent	Absent	Absent	Absent	Absent	Absent	Absent	Absent	Absent	Absent	Absent	Absent	Absent	Absent	Absent	Absent	Absent
M00098	Acylglycerol degradation	Lipid metabolism	Absent	Absent	Absent	Absent	Absent	Absent	Absent	Absent	Absent	Absent	Absent	Absent	Absent	Absent	Absent	Absent	Absent	Absent	Absent	Absent	Absent	Absent	Absent	Absent	Absent	Absent	Absent	Absent	Absent	Absent	Absent	Absent	Absent	Absent	Absent	Absent	Absent	Absent	Absent	Absent	Absent	Absent	Absent
M00099	Sphingosine biosynthesis	Lipid metabolism	Absent	Absent	Absent	Absent	Absent	Absent	Absent	Absent	Absent	Absent	Absent	Absent	Absent	Absent	Absent	Absent	Absent	Absent	Absent	Absent	Absent	Absent	Absent	Absent	Absent	Absent	Absent	Absent	Absent	Absent	Absent	Absent	Absent	Absent	Absent	Absent	Absent	Absent	Absent	Absent	Absent	Absent	Absent
M00100	Sphingosine degradation	Lipid metabolism	Absent	Absent	Absent	Absent	Absent	Absent	Absent	Absent	Absent	Absent	Absent	Absent	Absent	Absent	Absent	Absent	Absent	Absent	Absent	Absent	Absent	Absent	Absent	Absent	Absent	Absent	Absent	Absent	Absent	Absent	Absent	Absent	Absent	Absent	Absent	Absent	Absent	Absent	Absent	Absent	Absent	Absent	Absent
M00101	Cholesterol biosynthesis, squalene 2,3-epoxide => cholesterol	Sterol biosynthesis	Absent	Absent	Absent	Absent	Absent	Absent	Absent	Absent	Absent	Absent	Absent	Absent	Absent	Absent	Absent	Absent	Absent	Absent	Absent	Absent	Absent	Absent	Absent	Absent	Absent	Absent	Absent	Absent	Absent	Absent	Absent	Absent	Absent	Absent	Absent	Absent	Absent	Absent	Absent	Absent	Absent	Absent	Absent
M00102	Ergocalciferol biosynthesis, squalene 2,3-epoxide => ergosterol/ergocalciferol	Sterol biosynthesis	Absent	Absent	Absent	Absent	Absent	Absent	Absent	Absent	Absent	Absent	Absent	Absent	Absent	Absent	Absent	Absent	Absent	Absent	Absent	Absent	Absent	Absent	Absent	Absent	Absent	Absent	Absent	Absent	Absent	Absent	Absent	Absent	Absent	Absent	Absent	Absent	Absent	Absent	Absent	Absent	Absent	Absent	Absent
M00103	Cholecalciferol biosynthesis	Sterol biosynthesis	Absent	Absent	Absent	Absent	Absent	Absent	Absent	Absent	Absent	Absent	Absent	Absent	Absent	Absent	Absent	Absent	Absent	Absent	Absent	Absent	Absent	Absent	Absent	Absent	Absent	Absent	Absent	Absent	Absent	Absent	Absent	Absent	Absent	Absent	Absent	Absent	Absent	Absent	Absent	Absent	Absent	Absent	Absent
M00104	Bile acid biosynthesis, cholesterol => cholate/chenodeoxycholate	Sterol biosynthesis	Absent	Absent	Absent	Absent	Absent	Absent	Absent	Absent	Absent	Absent	Absent	Absent	Absent	Absent	Absent	Absent	Absent	Absent	Absent	Absent	Absent	Absent	Absent	Absent	Absent	Absent	Absent	Absent	Absent	Absent	Absent	Absent	Absent	Absent	Absent	Absent	Absent	Absent	Absent	Absent	Absent	Absent	Absent
M00106	Conjugated bile acid biosynthesis, cholate => taurocholate/glycocholate	Sterol biosynthesis	Absent	Absent	Absent	Absent	Absent	Absent	Absent	Absent	Absent	Absent	Absent	Absent	Absent	Absent	Absent	Absent	Absent	Absent	Absent	Absent	Absent	Absent	Absent	Absent	Absent	Absent	Absent	Absent	Absent	Absent	Absent	Absent	Absent	Absent	Absent	Absent	Absent	Absent	Absent	Absent	Absent	Absent	Absent
M00107	Steroid hormone biosynthesis, cholesterol => prognenolone => progesterone	Sterol biosynthesis	Absent	Absent	Absent	Absent	Absent	Absent	Absent	Absent	Absent	Absent	Absent	Absent	Absent	Absent	Absent	Absent	Absent	Absent	Absent	Absent	Absent	Absent	Absent	Absent	Absent	Absent	Absent	Absent	Absent	Absent	Absent	Absent	Absent	Absent	Absent	Absent	Absent	Absent	Absent	Absent	Absent	Absent	Absent
M00108	C21-Steroid hormone biosynthesis, progesterone => corticosterone/aldosterone	Sterol biosynthesis	Absent	Absent	Absent	Absent	Absent	Absent	Absent	Absent	Absent	Absent	Absent	Absent	Absent	Absent	Absent	Absent	Absent	Absent	Absent	Absent	Absent	Absent	Absent	Absent	Absent	Absent	Absent	Absent	Absent	Absent	Absent	Absent	Absent	Absent	Absent	Absent	Absent	Absent	Absent	Absent	Absent	Absent	Absent
M00109	C21-Steroid hormone biosynthesis, progesterone => cortisol/cortisone	Sterol biosynthesis	Absent	Absent	Absent	Absent	Absent	Absent	Absent	Absent	Absent	Absent	Absent	Absent	Absent	Absent	Absent	Absent	Absent	Absent	Absent	Absent	Absent	Absent	Absent	Absent	Absent	Absent	Absent	Absent	Absent	Absent	Absent	Absent	Absent	Absent	Absent	Absent	Absent	Absent	Absent	Absent	Absent	Absent	Absent
M00110	C19/C18-Steroid hormone biosynthesis, pregnenolone => androstenedione => estrone	Sterol biosynthesis	Absent	Absent	Absent	Absent	Absent	Absent	Absent	Absent	Absent	Absent	Absent	Absent	Absent	Absent	Absent	Absent	Absent	Absent	Absent	Absent	Absent	Absent	Absent	Absent	Absent	Absent	Absent	Absent	Absent	Absent	Absent	Absent	Absent	Absent	Absent	Absent	Absent	Absent	Absent	Absent	Absent	Absent	Absent
M00112	Tocopherol/tocotorienol biosynthesis, homogentisate + phytyl/geranylgeranyl-PP => tocopherol/tocotorienol	Cofactor and vitamin metabolism	Absent	Absent	Absent	Absent	Absent	Absent	Absent	Absent	Absent	Absent	Absent	Absent	Absent	Absent	Absent	Absent	Absent	Absent	Absent	Absent	Absent	Absent	Absent	Absent	Absent	Absent	Absent	Absent	Absent	Absent	Absent	Absent	Absent	Absent	Absent	Absent	Absent	Absent	Absent	Absent	Absent	Absent	Absent
M00113	Jasmonic acid biosynthesis	Lipid metabolism	Absent	Absent	Absent	Absent	Absent	Absent	Absent	Absent	Absent	Absent	Absent	Absent	Absent	Absent	Absent	Absent	Absent	Absent	Absent	Absent	Absent	Absent	Absent	Absent	Absent	Absent	Absent	Absent	Absent	Absent	Absent	Absent	Absent	Absent	Absent	Absent	Absent	Absent	Absent	Absent	Absent	Absent	Absent
M00114	Ascorbate biosynthesis, plants, fructose-6P => ascorbate	Other carbohydrate metabolism	Absent	Absent	Absent	Absent	Absent	Absent	Absent	Absent	Absent	Absent	Absent	Absent	Absent	Absent	Absent	Absent	Absent	Absent	Absent	Absent	Absent	Absent	Absent	Absent	Absent	Absent	Absent	Absent	Absent	Absent	Absent	Absent	Absent	Absent	Absent	Absent	Absent	Absent	Absent	Absent	Absent	Absent	Absent
M00115	NAD biosynthesis, aspartate => quinolinate => NAD	Cofactor and vitamin metabolism	Absent	Absent	Absent	Absent	Absent	Present	Absent	Absent	Absent	Absent	Absent	Absent	Absent	Absent	Absent	Absent	Absent	Present	Absent	Absent	Absent	Absent	Absent	Present	Absent	Present	Absent	Absent	Absent	Absent	Absent	Absent	Absent	Absent	Absent	Absent	Absent	Absent	Absent	Absent	Absent	Present	Absent
M00116	Menaquinone biosynthesis, chorismate (+ polyprenyl-PP) => menaquinol	Cofactor and vitamin metabolism	Absent	Absent	Absent	Absent	Absent	Absent	Absent	Absent	Absent	Absent	Absent	Absent	Absent	Absent	Absent	Absent	Absent	Absent	Absent	Absent	Absent	Absent	Absent	Absent	Absent	Absent	Absent	Absent	Absent	Absent	Absent	Absent	Absent	Absent	Absent	Absent	Absent	Absent	Absent	Absent	Absent	Absent	Absent
M00117	Ubiquinone biosynthesis, prokaryotes, chorismate (+ polyprenyl-PP) => ubiquinol	Cofactor and vitamin metabolism	Absent	Absent	Absent	Absent	Absent	Absent	Absent	Absent	Absent	Absent	Absent	Absent	Absent	Absent	Absent	Absent	Absent	Absent	Absent	Absent	Absent	Absent	Absent	Absent	Absent	Absent	Absent	Absent	Absent	Absent	Absent	Absent	Absent	Absent	Absent	Absent	Absent	Absent	Absent	Absent	Absent	Absent	Absent
M00118	Glutathione biosynthesis, glutamate => glutathione	Other amino acid metabolism	Absent	Absent	Absent	Absent	Absent	Absent	Absent	Absent	Absent	Absent	Absent	Absent	Absent	Absent	Absent	Absent	Absent	Absent	Absent	Absent	Absent	Absent	Absent	Absent	Absent	Absent	Absent	Absent	Absent	Absent	Absent	Absent	Absent	Absent	Absent	Absent	Absent	Absent	Absent	Absent	Absent	Absent	Absent
M00119	Pantothenate biosynthesis, valine/L-aspartate => pantothenate	Cofactor and vitamin metabolism	Absent	Absent	Present	Absent	Absent	Present	Absent	Absent	Present	Absent	Absent	Absent	Absent	Absent	Absent	Absent	Absent	Present	Absent	Absent	Absent	Absent	Absent	Present	Absent	Present	Absent	Absent	Absent	Absent	Absent	Absent	Absent	Absent	Present	Absent	Absent	Absent	Absent	Absent	Absent	Present	Absent
M00120	Coenzyme A biosynthesis, pantothenate => CoA	Cofactor and vitamin metabolism	Present	Absent	Present	Absent	Absent	Present	Absent	Absent	Absent	Absent	Absent	Absent	Absent	Absent	Absent	Absent	Absent	Absent	Absent	Absent	Absent	Absent	Absent	Absent	Absent	Absent	Present	Present	Absent	Absent	Absent	Absent	Absent	Absent	Absent	Absent	Absent	Present	Absent	Absent	Absent	Present	Absent
M00121	Heme biosynthesis, plants and bacteria, glutamate => heme	Cofactor and vitamin metabolism	Absent	Absent	Absent	Absent	Absent	Absent	Absent	Absent	Absent	Absent	Absent	Absent	Absent	Absent	Absent	Absent	Absent	Absent	Absent	Absent	Absent	Absent	Absent	Absent	Absent	Absent	Absent	Absent	Absent	Absent	Absent	Absent	Absent	Absent	Absent	Absent	Absent	Absent	Absent	Absent	Absent	Absent	Absent
M00122	Cobalamin biosynthesis, cobyrinate a,c-diamide => cobalamin	Cofactor and vitamin metabolism	Absent	Absent	Absent	Absent	Absent	Present	Absent	Absent	Absent	Absent	Absent	Absent	Absent	Absent	Absent	Absent	Absent	Absent	Absent	Absent	Absent	Absent	Absent	Absent	Absent	Absent	Absent	Absent	Absent	Absent	Absent	Absent	Absent	Absent	Absent	Absent	Absent	Absent	Absent	Absent	Absent	Absent	Absent
M00123	Biotin biosynthesis, pimeloyl-ACP/CoA => biotin	Cofactor and vitamin metabolism	Absent	Absent	Absent	Absent	Absent	Absent	Absent	Absent	Absent	Absent	Absent	Absent	Absent	Absent	Absent	Absent	Absent	Absent	Absent	Absent	Absent	Absent	Absent	Absent	Absent	Absent	Absent	Absent	Absent	Absent	Absent	Absent	Absent	Absent	Absent	Absent	Absent	Absent	Absent	Absent	Absent	Absent	Absent
M00124	Pyridoxal-P biosynthesis, erythrose-4P => pyridoxal-P	Cofactor and vitamin metabolism	Absent	Absent	Absent	Absent	Absent	Absent	Absent	Absent	Absent	Absent	Absent	Absent	Absent	Absent	Absent	Absent	Absent	Absent	Absent	Absent	Absent	Absent	Absent	Absent	Absent	Absent	Absent	Absent	Absent	Absent	Absent	Absent	Absent	Absent	Absent	Absent	Absent	Absent	Absent	Absent	Absent	Absent	Absent
M00125	Riboflavin biosynthesis, plants and bacteria, GTP => riboflavin/FMN/FAD	Cofactor and vitamin metabolism	Present	Absent	Absent	Absent	Absent	Present	Absent	Absent	Absent	Absent	Absent	Absent	Absent	Absent	Absent	Absent	Absent	Absent	Absent	Absent	Absent	Absent	Absent	Absent	Absent	Absent	Absent	Absent	Absent	Absent	Absent	Absent	Absent	Absent	Present	Absent	Absent	Absent	Absent	Absent	Absent	Present	Absent
M00126	Tetrahydrofolate biosynthesis, GTP => THF	Cofactor and vitamin metabolism	Present	Absent	Present	Present	Present	Absent	Absent	Present	Present	Present	Present	Present	Present	Present	Absent	Absent	Present	Absent	Absent	Absent	Present	Absent	Absent	Absent	Absent	Present	Absent	Absent	Absent	Absent	Absent	Absent	Absent	Absent	Present	Absent	Absent	Absent	Absent	Absent	Absent	Present	Absent
M00127	Thiamine biosynthesis, prokaryotes, AIR (+ DXP/tyrosine) => TMP/TPP	Cofactor and vitamin metabolism	Absent	Absent	Absent	Absent	Absent	Present	Absent	Absent	Absent	Absent	Absent	Absent	Absent	Absent	Absent	Absent	Absent	Present	Absent	Absent	Absent	Absent	Absent	Absent	Absent	Absent	Absent	Absent	Absent	Absent	Absent	Absent	Absent	Absent	Absent	Absent	Absent	Absent	Absent	Absent	Absent	Absent	Absent
M00128	Ubiquinone biosynthesis, eukaryotes, 4-hydroxybenzoate + polyprenyl-PP => ubiquinol	Cofactor and vitamin metabolism	Absent	Absent	Absent	Absent	Absent	Absent	Absent	Absent	Absent	Absent	Absent	Absent	Absent	Absent	Absent	Absent	Absent	Absent	Absent	Absent	Absent	Absent	Absent	Absent	Absent	Absent	Absent	Absent	Absent	Absent	Absent	Absent	Absent	Absent	Absent	Absent	Absent	Absent	Absent	Absent	Absent	Absent	Absent
M00129	Ascorbate biosynthesis, animals, glucose-1P => ascorbate	Other carbohydrate metabolism	Absent	Absent	Absent	Absent	Absent	Absent	Absent	Absent	Absent	Absent	Absent	Absent	Absent	Absent	Absent	Absent	Absent	Absent	Absent	Absent	Absent	Absent	Absent	Absent	Absent	Absent	Absent	Absent	Absent	Absent	Absent	Absent	Absent	Absent	Absent	Absent	Absent	Absent	Absent	Absent	Absent	Absent	Absent
M00130	Inositol phosphate metabolism, PI=> PIP2 => Ins(1,4,5)P3 => Ins(1,3,4,5)P4	Other carbohydrate metabolism	Absent	Absent	Absent	Absent	Absent	Absent	Absent	Absent	Absent	Absent	Absent	Absent	Absent	Absent	Absent	Absent	Absent	Absent	Absent	Absent	Absent	Absent	Absent	Absent	Absent	Absent	Absent	Absent	Absent	Absent	Absent	Absent	Absent	Absent	Absent	Absent	Absent	Absent	Absent	Absent	Absent	Absent	Absent
M00131	Inositol phosphate metabolism, Ins(1,3,4,5)P4 => Ins(1,3,4)P3 => myo-inositol	Other carbohydrate metabolism	Absent	Absent	Absent	Absent	Absent	Absent	Absent	Absent	Absent	Absent	Absent	Absent	Absent	Absent	Absent	Absent	Absent	Absent	Absent	Absent	Absent	Absent	Absent	Absent	Absent	Absent	Absent	Absent	Absent	Absent	Absent	Absent	Absent	Absent	Absent	Absent	Absent	Absent	Absent	Absent	Absent	Absent	Absent
M00132	Inositol phosphate metabolism, Ins(1,3,4)P3 => phytate	Other carbohydrate metabolism	Absent	Absent	Absent	Absent	Absent	Absent	Absent	Absent	Absent	Absent	Absent	Absent	Absent	Absent	Absent	Absent	Absent	Absent	Absent	Absent	Absent	Absent	Absent	Absent	Absent	Absent	Absent	Absent	Absent	Absent	Absent	Absent	Absent	Absent	Absent	Absent	Absent	Absent	Absent	Absent	Absent	Absent	Absent
M00133	Polyamine biosynthesis, arginine => agmatine => putrescine => spermidine	Polyamine biosynthesis	Absent	Absent	Absent	Absent	Absent	Present	Present	Absent	Absent	Absent	Absent	Absent	Absent	Absent	Present	Absent	Present	Absent	Absent	Absent	Absent	Absent	Absent	Absent	Absent	Absent	Absent	Absent	Absent	Absent	Absent	Absent	Absent	Absent	Absent	Absent	Absent	Absent	Absent	Absent	Absent	Absent	Absent
M00134	Polyamine biosynthesis, arginine => ornithine => putrescine	Polyamine biosynthesis	Absent	Absent	Absent	Absent	Absent	Absent	Absent	Absent	Absent	Absent	Absent	Absent	Absent	Absent	Absent	Absent	Absent	Absent	Absent	Absent	Absent	Absent	Absent	Absent	Absent	Absent	Absent	Absent	Absent	Absent	Absent	Absent	Absent	Absent	Absent	Absent	Absent	Present	Absent	Absent	Absent	Absent	Absent
M00135	GABA biosynthesis, eukaryotes, putrescine => GABA	Polyamine biosynthesis	Absent	Absent	Absent	Absent	Absent	Absent	Absent	Absent	Absent	Absent	Absent	Absent	Absent	Absent	Absent	Absent	Absent	Absent	Absent	Absent	Absent	Absent	Absent	Absent	Absent	Absent	Absent	Absent	Absent	Absent	Absent	Absent	Absent	Absent	Absent	Absent	Absent	Absent	Absent	Absent	Absent	Absent	Absent
M00136	GABA biosynthesis, prokaryotes, putrescine => GABA	Polyamine biosynthesis	Absent	Absent	Absent	Absent	Absent	Absent	Absent	Absent	Absent	Absent	Absent	Absent	Absent	Absent	Absent	Absent	Absent	Absent	Absent	Absent	Absent	Absent	Absent	Absent	Absent	Absent	Absent	Absent	Absent	Absent	Absent	Absent	Absent	Absent	Absent	Absent	Absent	Absent	Absent	Absent	Absent	Absent	Absent
M00137	Flavanone biosynthesis, phenylalanine => naringenin	Biosynthesis of other secondary metabolites	Absent	Absent	Absent	Absent	Absent	Absent	Absent	Absent	Absent	Absent	Absent	Absent	Absent	Absent	Absent	Absent	Absent	Absent	Absent	Absent	Absent	Absent	Absent	Absent	Absent	Absent	Absent	Absent	Absent	Absent	Absent	Absent	Absent	Absent	Absent	Absent	Absent	Absent	Absent	Absent	Absent	Absent	Absent
M00138	Flavonoid biosynthesis, naringenin => pelargonidin	Biosynthesis of other secondary metabolites	Absent	Absent	Absent	Absent	Absent	Absent	Absent	Absent	Absent	Absent	Absent	Absent	Absent	Absent	Absent	Absent	Absent	Absent	Absent	Absent	Absent	Absent	Absent	Absent	Absent	Absent	Absent	Absent	Absent	Absent	Absent	Absent	Absent	Absent	Absent	Absent	Absent	Absent	Absent	Absent	Absent	Absent	Absent
M00140	C1-unit interconversion, prokaryotes	Cofactor and vitamin metabolism	Present	Absent	Present	Present	Present	Present	Absent	Present	Present	Absent	Absent	Absent	Present	Absent	Absent	Absent	Absent	Present	Absent	Absent	Present	Absent	Present	Absent	Absent	Absent	Absent	Absent	Absent	Absent	Absent	Absent	Absent	Absent	Absent	Absent	Absent	Absent	Present	Absent	Absent	Absent	Absent
M00141	C1-unit interconversion, eukaryotes	Cofactor and vitamin metabolism	Absent	Absent	Absent	Absent	Absent	Absent	Absent	Absent	Absent	Absent	Absent	Absent	Absent	Absent	Absent	Absent	Absent	Absent	Absent	Absent	Absent	Absent	Absent	Absent	Absent	Absent	Absent	Absent	Absent	Absent	Absent	Absent	Absent	Absent	Absent	Absent	Absent	Absent	Absent	Absent	Absent	Absent	Absent
M00142	NADH:ubiquinone oxidoreductase, mitochondria	ATP synthesis	Absent	Absent	Absent	Absent	Absent	Absent	Absent	Absent	Absent	Absent	Absent	Absent	Absent	Absent	Absent	Absent	Absent	Absent	Absent	Absent	Absent	Absent	Absent	Absent	Absent	Absent	Absent	Absent	Absent	Absent	Absent	Absent	Absent	Absent	Absent	Absent	Absent	Absent	Absent	Absent	Absent	Absent	Absent
M00143	NADH dehydrogenase (ubiquinone) Fe-S protein/flavoprotein complex, mitochondria	ATP synthesis	Absent	Absent	Absent	Absent	Absent	Absent	Absent	Absent	Absent	Absent	Absent	Absent	Absent	Absent	Absent	Absent	Absent	Absent	Absent	Absent	Absent	Absent	Absent	Absent	Absent	Absent	Absent	Absent	Absent	Absent	Absent	Absent	Absent	Absent	Absent	Absent	Absent	Absent	Absent	Absent	Absent	Absent	Absent
M00144	NADH:quinone oxidoreductase, prokaryotes	ATP synthesis	Absent	Absent	Present	Present	Absent	Present	Absent	Present	Present	Absent	Absent	Absent	Present	Absent	Absent	Absent	Absent	Absent	Present	Present	Present	Absent	Absent	Absent	Present	Present	Absent	Absent	Present	Absent	Absent	Present	Absent	Absent	Present	Absent	Absent	Absent	Absent	Absent	Absent	Present	Absent
M00145	NAD(P)H:quinone oxidoreductase, chloroplasts and cyanobacteria	ATP synthesis	Absent	Absent	Absent	Absent	Absent	Absent	Absent	Absent	Absent	Absent	Absent	Absent	Absent	Absent	Absent	Absent	Absent	Absent	Absent	Absent	Absent	Absent	Absent	Absent	Absent	Absent	Absent	Absent	Absent	Absent	Absent	Absent	Absent	Absent	Absent	Absent	Absent	Absent	Absent	Absent	Absent	Absent	Absent
M00146	NADH dehydrogenase (ubiquinone) 1 alpha subcomplex	ATP synthesis	Absent	Absent	Absent	Absent	Absent	Absent	Absent	Absent	Absent	Absent	Absent	Absent	Absent	Absent	Absent	Absent	Absent	Absent	Absent	Absent	Absent	Absent	Absent	Absent	Absent	Absent	Absent	Absent	Absent	Absent	Absent	Absent	Absent	Absent	Absent	Absent	Absent	Absent	Absent	Absent	Absent	Absent	Absent
M00147	NADH dehydrogenase (ubiquinone) 1 beta subcomplex	ATP synthesis	Absent	Absent	Absent	Absent	Absent	Absent	Absent	Absent	Absent	Absent	Absent	Absent	Absent	Absent	Absent	Absent	Absent	Absent	Absent	Absent	Absent	Absent	Absent	Absent	Absent	Absent	Absent	Absent	Absent	Absent	Absent	Absent	Absent	Absent	Absent	Absent	Absent	Absent	Absent	Absent	Absent	Absent	Absent
M00148	Succinate dehydrogenase (ubiquinone)	ATP synthesis	Absent	Absent	Absent	Absent	Absent	Absent	Absent	Absent	Absent	Absent	Absent	Absent	Absent	Absent	Absent	Absent	Absent	Absent	Absent	Absent	Absent	Absent	Absent	Absent	Absent	Absent	Absent	Absent	Absent	Absent	Absent	Absent	Absent	Absent	Absent	Absent	Absent	Absent	Absent	Absent	Absent	Absent	Absent
M00149	Succinate dehydrogenase, prokaryotes	ATP synthesis	Absent	Absent	Present	Absent	Absent	Present	Absent	Absent	Present	Absent	Absent	Absent	Present	Absent	Absent	Absent	Absent	Absent	Absent	Absent	Absent	Absent	Absent	Present	Absent	Absent	Absent	Absent	Absent	Present	Absent	Absent	Absent	Absent	Present	Absent	Absent	Absent	Absent	Absent	Present	Absent	Absent
M00150	Fumarate reductase, prokaryotes	ATP synthesis	Absent	Absent	Absent	Absent	Absent	Absent	Absent	Absent	Absent	Absent	Absent	Absent	Absent	Absent	Absent	Absent	Absent	Absent	Absent	Absent	Absent	Absent	Absent	Absent	Absent	Absent	Absent	Absent	Absent	Absent	Absent	Absent	Absent	Absent	Absent	Absent	Absent	Absent	Absent	Absent	Absent	Absent	Absent
M00151	Cytochrome bc1 complex respiratory unit	ATP synthesis	Absent	Absent	Absent	Absent	Absent	Absent	Absent	Absent	Absent	Absent	Absent	Absent	Absent	Absent	Absent	Absent	Absent	Absent	Absent	Absent	Absent	Absent	Absent	Absent	Absent	Absent	Absent	Absent	Absent	Absent	Absent	Absent	Absent	Absent	Absent	Absent	Absent	Absent	Absent	Absent	Absent	Absent	Absent
M00152	Cytochrome bc1 complex	ATP synthesis	Absent	Absent	Absent	Absent	Absent	Absent	Absent	Absent	Absent	Absent	Absent	Absent	Absent	Absent	Absent	Absent	Absent	Absent	Absent	Absent	Absent	Absent	Absent	Absent	Absent	Absent	Absent	Absent	Absent	Absent	Absent	Absent	Absent	Absent	Absent	Absent	Absent	Absent	Absent	Absent	Absent	Absent	Absent
M00153	Cytochrome bd ubiquinol oxidase	ATP synthesis	Absent	Absent	Absent	Absent	Absent	Absent	Absent	Absent	Absent	Absent	Absent	Absent	Absent	Absent	Absent	Absent	Absent	Absent	Absent	Absent	Absent	Absent	Absent	Absent	Absent	Present	Absent	Absent	Absent	Absent	Absent	Absent	Absent	Absent	Present	Absent	Absent	Absent	Absent	Absent	Absent	Present	Absent
M00154	Cytochrome c oxidase	ATP synthesis	Absent	Absent	Absent	Absent	Absent	Absent	Absent	Absent	Absent	Absent	Absent	Absent	Absent	Absent	Absent	Absent	Absent	Absent	Absent	Absent	Absent	Absent	Absent	Absent	Absent	Absent	Absent	Absent	Absent	Absent	Absent	Absent	Absent	Absent	Absent	Absent	Absent	Absent	Absent	Absent	Absent	Absent	Absent
M00155	Cytochrome c oxidase, prokaryotes	ATP synthesis	Absent	Absent	Absent	Absent	Absent	Absent	Absent	Absent	Absent	Absent	Absent	Absent	Absent	Absent	Absent	Absent	Absent	Absent	Absent	Absent	Absent	Absent	Absent	Absent	Absent	Absent	Absent	Absent	Absent	Absent	Absent	Absent	Absent	Absent	Absent	Absent	Absent	Absent	Absent	Absent	Absent	Absent	Absent
M00156	Cytochrome c oxidase, cbb3-type	ATP synthesis	Absent	Absent	Absent	Absent	Absent	Absent	Absent	Absent	Absent	Absent	Absent	Absent	Absent	Absent	Absent	Absent	Absent	Absent	Absent	Absent	Absent	Absent	Absent	Absent	Absent	Absent	Absent	Absent	Absent	Absent	Absent	Absent	Absent	Absent	Absent	Absent	Absent	Absent	Absent	Absent	Absent	Absent	Absent
M00157	F-type ATPase, prokaryotes and chloroplasts	ATP synthesis	Present	Absent	Present	Present	Present	Present	Present	Present	Present	Present	Present	Present	Present	Present	Present	Present	Present	Present	Present	Present	Present	Present	Present	Absent	Present	Present	Present	Absent	Present	Absent	Absent	Absent	Present	Absent	Present	Present	Present	Absent	Present	Absent	Present	Present	Absent
M00158	F-type ATPase, eukaryotes	ATP synthesis	Absent	Absent	Absent	Absent	Absent	Absent	Absent	Absent	Absent	Absent	Absent	Absent	Absent	Absent	Absent	Absent	Absent	Absent	Absent	Absent	Absent	Absent	Absent	Absent	Absent	Absent	Absent	Absent	Absent	Absent	Absent	Absent	Absent	Absent	Absent	Absent	Absent	Absent	Absent	Absent	Absent	Absent	Absent
M00159	V/A-type ATPase, prokaryotes	ATP synthesis	Absent	Absent	Absent	Absent	Absent	Absent	Absent	Absent	Absent	Present	Absent	Absent	Absent	Present	Absent	Present	Absent	Absent	Absent	Absent	Absent	Absent	Absent	Present	Absent	Present	Absent	Present	Absent	Absent	Absent	Absent	Absent	Absent	Present	Absent	Absent	Present	Present	Absent	Absent	Absent	Present
M00160	V-type ATPase, eukaryotes	ATP synthesis	Absent	Absent	Absent	Absent	Absent	Absent	Absent	Absent	Absent	Absent	Absent	Absent	Absent	Absent	Absent	Absent	Absent	Absent	Absent	Absent	Absent	Absent	Absent	Absent	Absent	Absent	Absent	Absent	Absent	Absent	Absent	Absent	Absent	Absent	Absent	Absent	Absent	Absent	Absent	Absent	Absent	Absent	Absent
M00161	Photosystem II	Photosynthesis	Absent	Absent	Absent	Absent	Absent	Absent	Absent	Absent	Absent	Absent	Absent	Absent	Absent	Absent	Absent	Absent	Absent	Absent	Absent	Absent	Absent	Absent	Absent	Absent	Absent	Absent	Absent	Absent	Absent	Absent	Absent	Absent	Absent	Absent	Absent	Absent	Absent	Absent	Absent	Absent	Absent	Absent	Absent
M00162	Cytochrome b6f complex	ATP synthesis	Absent	Absent	Absent	Absent	Absent	Absent	Absent	Absent	Absent	Absent	Absent	Absent	Absent	Absent	Absent	Absent	Absent	Absent	Absent	Absent	Absent	Absent	Absent	Absent	Absent	Absent	Absent	Absent	Absent	Absent	Absent	Absent	Absent	Absent	Absent	Absent	Absent	Absent	Absent	Absent	Absent	Absent	Absent
M00163	Photosystem I	Photosynthesis	Absent	Absent	Absent	Absent	Absent	Absent	Absent	Absent	Absent	Absent	Absent	Absent	Absent	Absent	Absent	Absent	Absent	Absent	Absent	Absent	Absent	Absent	Absent	Absent	Absent	Absent	Absent	Absent	Absent	Absent	Absent	Absent	Absent	Absent	Absent	Absent	Absent	Absent	Absent	Absent	Absent	Absent	Absent
M00165	Reductive pentose phosphate cycle (Calvin cycle)	Carbon fixation	Absent	Absent	Absent	Absent	Absent	Absent	Absent	Absent	Absent	Absent	Absent	Absent	Absent	Absent	Absent	Absent	Absent	Absent	Absent	Absent	Absent	Absent	Absent	Absent	Absent	Absent	Absent	Absent	Absent	Absent	Absent	Absent	Absent	Absent	Absent	Absent	Absent	Absent	Absent	Absent	Absent	Absent	Absent
M00166	Reductive pentose phosphate cycle, ribulose-5P => glyceraldehyde-3P	Carbon fixation	Absent	Absent	Absent	Absent	Absent	Absent	Absent	Absent	Absent	Absent	Absent	Absent	Absent	Absent	Absent	Absent	Absent	Absent	Absent	Absent	Absent	Absent	Absent	Absent	Absent	Absent	Absent	Absent	Absent	Absent	Absent	Absent	Absent	Absent	Absent	Absent	Absent	Absent	Absent	Absent	Absent	Absent	Absent
M00167	Reductive pentose phosphate cycle, glyceraldehyde-3P => ribulose-5P	Carbon fixation	Absent	Absent	Absent	Absent	Absent	Absent	Absent	Absent	Absent	Absent	Absent	Absent	Absent	Absent	Absent	Absent	Absent	Absent	Absent	Absent	Absent	Absent	Absent	Absent	Absent	Absent	Absent	Absent	Absent	Absent	Absent	Absent	Absent	Absent	Absent	Absent	Absent	Absent	Absent	Absent	Absent	Absent	Absent
M00168	CAM (Crassulacean acid metabolism), dark	Carbon fixation	Absent	Absent	Absent	Absent	Absent	Absent	Absent	Absent	Absent	Absent	Absent	Absent	Absent	Absent	Absent	Absent	Absent	Absent	Absent	Absent	Absent	Absent	Absent	Absent	Absent	Absent	Absent	Absent	Absent	Absent	Absent	Absent	Absent	Absent	Absent	Absent	Absent	Absent	Absent	Absent	Absent	Absent	Absent
M00169	CAM (Crassulacean acid metabolism), light	Carbon fixation	Present	Absent	Absent	Present	Absent	Absent	Absent	Present	Absent	Absent	Absent	Absent	Absent	Absent	Absent	Present	Absent	Absent	Absent	Present	Present	Present	Absent	Absent	Present	Absent	Absent	Absent	Absent	Absent	Absent	Absent	Absent	Absent	Present	Absent	Absent	Absent	Absent	Absent	Absent	Present	Absent
M00170	C4-dicarboxylic acid cycle, phosphoenolpyruvate carboxykinase type	Carbon fixation	Absent	Absent	Absent	Absent	Absent	Absent	Absent	Absent	Absent	Absent	Absent	Absent	Absent	Absent	Absent	Absent	Absent	Absent	Absent	Absent	Absent	Absent	Absent	Absent	Absent	Absent	Absent	Absent	Absent	Absent	Absent	Absent	Absent	Absent	Absent	Absent	Absent	Absent	Absent	Absent	Absent	Absent	Absent
M00171	C4-dicarboxylic acid cycle, NAD - malic enzyme type	Carbon fixation	Absent	Absent	Absent	Absent	Absent	Absent	Absent	Absent	Absent	Absent	Absent	Absent	Absent	Absent	Absent	Absent	Absent	Absent	Absent	Absent	Absent	Absent	Absent	Absent	Absent	Absent	Absent	Absent	Absent	Absent	Absent	Absent	Absent	Absent	Absent	Absent	Absent	Absent	Absent	Absent	Absent	Absent	Absent
M00172	C4-dicarboxylic acid cycle, NADP - malic enzyme type	Carbon fixation	Absent	Absent	Absent	Absent	Absent	Absent	Absent	Absent	Absent	Absent	Absent	Absent	Absent	Absent	Absent	Absent	Absent	Absent	Absent	Absent	Absent	Absent	Absent	Absent	Absent	Absent	Absent	Absent	Absent	Absent	Absent	Absent	Absent	Absent	Absent	Absent	Absent	Absent	Absent	Absent	Absent	Absent	Absent
M00173	Reductive citrate cycle (Arnon-Buchanan cycle)	Carbon fixation	Absent	Absent	Absent	Absent	Absent	Absent	Absent	Absent	Absent	Absent	Absent	Absent	Absent	Absent	Absent	Absent	Absent	Absent	Absent	Absent	Absent	Absent	Absent	Absent	Absent	Absent	Absent	Absent	Absent	Absent	Absent	Absent	Absent	Absent	Absent	Absent	Absent	Absent	Absent	Absent	Absent	Absent	Absent
M00174	Methane oxidation, methanotroph, methane => formaldehyde	Methane metabolism	Absent	Absent	Absent	Absent	Absent	Absent	Absent	Absent	Absent	Absent	Absent	Absent	Absent	Absent	Absent	Absent	Absent	Absent	Absent	Absent	Absent	Absent	Absent	Absent	Absent	Absent	Absent	Absent	Absent	Absent	Absent	Absent	Absent	Absent	Absent	Absent	Absent	Absent	Absent	Absent	Absent	Absent	Absent
M00175	Nitrogen fixation, nitrogen => ammonia	Nitrogen metabolism	Absent	Absent	Absent	Absent	Absent	Absent	Absent	Absent	Absent	Present	Present	Absent	Absent	Absent	Absent	Absent	Present	Present	Absent	Absent	Absent	Absent	Absent	Absent	Absent	Absent	Absent	Absent	Absent	Absent	Absent	Absent	Absent	Present	Absent	Absent	Absent	Present	Absent	Absent	Absent	Absent	Present
M00176	Assimilatory sulfate reduction, sulfate => H2S	Sulfur metabolism	Absent	Absent	Absent	Absent	Absent	Absent	Absent	Absent	Absent	Absent	Absent	Absent	Absent	Absent	Absent	Absent	Absent	Absent	Absent	Absent	Absent	Absent	Absent	Absent	Absent	Absent	Absent	Absent	Absent	Absent	Absent	Absent	Absent	Absent	Absent	Absent	Absent	Absent	Absent	Absent	Absent	Absent	Absent
M00307	Pyruvate oxidation, pyruvate => acetyl-CoA	Central carbohydrate metabolism	Present	Absent	Present	Present	Present	Present	Present	Present	Present	Present	Absent	Present	Present	Absent	Present	Present	Absent	Absent	Present	Present	Present	Present	Absent	Present	Absent	Present	Absent	Present	Present	Absent	Absent	Absent	Present	Absent	Present	Present	Absent	Absent	Present	Absent	Absent	Present	Absent
M00308	Semi-phosphorylative Entner-Doudoroff pathway, gluconate => glycerate-3P	Central carbohydrate metabolism	Present	Absent	Absent	Absent	Present	Absent	Absent	Absent	Absent	Absent	Absent	Present	Absent	Absent	Absent	Absent	Absent	Absent	Absent	Absent	Present	Absent	Absent	Absent	Absent	Absent	Absent	Present	Absent	Absent	Absent	Absent	Absent	Absent	Present	Absent	Absent	Absent	Absent	Absent	Absent	Present	Absent
M00309	Non-phosphorylative Entner-Doudoroff pathway, gluconate/galactonate => glycerate	Central carbohydrate metabolism	Absent	Absent	Absent	Absent	Absent	Absent	Absent	Absent	Absent	Absent	Absent	Absent	Absent	Absent	Absent	Absent	Absent	Absent	Absent	Absent	Absent	Absent	Absent	Absent	Absent	Absent	Absent	Absent	Absent	Absent	Absent	Absent	Absent	Absent	Absent	Absent	Absent	Absent	Absent	Absent	Absent	Absent	Absent
M00338	Cysteine biosynthesis, homocysteine + serine => cysteine	Cysteine and methionine metabolism	Absent	Absent	Absent	Absent	Absent	Absent	Absent	Absent	Absent	Absent	Absent	Absent	Absent	Absent	Absent	Absent	Absent	Absent	Absent	Absent	Absent	Absent	Absent	Absent	Absent	Absent	Absent	Absent	Absent	Absent	Absent	Absent	Absent	Absent	Absent	Absent	Absent	Absent	Absent	Absent	Absent	Absent	Absent
M00344	Formaldehyde assimilation, xylulose monophosphate pathway	Methane metabolism	Absent	Absent	Absent	Absent	Absent	Absent	Absent	Absent	Absent	Absent	Absent	Absent	Absent	Absent	Absent	Absent	Absent	Absent	Absent	Absent	Absent	Absent	Absent	Absent	Absent	Absent	Absent	Absent	Absent	Absent	Absent	Absent	Absent	Absent	Absent	Absent	Absent	Absent	Absent	Absent	Absent	Absent	Absent
M00345	Formaldehyde assimilation, ribulose monophosphate pathway	Methane metabolism	Absent	Absent	Absent	Absent	Absent	Absent	Absent	Absent	Absent	Absent	Absent	Absent	Absent	Absent	Absent	Absent	Absent	Absent	Absent	Absent	Absent	Absent	Absent	Absent	Absent	Absent	Absent	Absent	Absent	Absent	Absent	Absent	Absent	Absent	Absent	Absent	Absent	Absent	Absent	Absent	Absent	Absent	Absent
M00346	Formaldehyde assimilation, serine pathway	Methane metabolism	Absent	Absent	Absent	Absent	Absent	Absent	Absent	Absent	Absent	Absent	Absent	Absent	Absent	Absent	Absent	Absent	Absent	Absent	Absent	Absent	Absent	Absent	Absent	Absent	Absent	Absent	Absent	Absent	Absent	Absent	Absent	Absent	Absent	Absent	Absent	Absent	Absent	Absent	Absent	Absent	Absent	Absent	Absent
M00356	Methanogenesis, methanol => methane	Methane metabolism	Absent	Absent	Absent	Absent	Absent	Absent	Absent	Absent	Absent	Absent	Absent	Absent	Absent	Absent	Absent	Absent	Absent	Absent	Absent	Absent	Absent	Absent	Absent	Absent	Absent	Absent	Absent	Absent	Absent	Absent	Absent	Absent	Absent	Absent	Absent	Absent	Absent	Absent	Absent	Absent	Absent	Absent	Absent
M00357	Methanogenesis, acetate => methane	Methane metabolism	Absent	Absent	Absent	Absent	Absent	Absent	Absent	Absent	Absent	Absent	Absent	Absent	Absent	Absent	Absent	Absent	Absent	Absent	Absent	Absent	Absent	Absent	Absent	Absent	Absent	Absent	Absent	Absent	Absent	Absent	Absent	Absent	Absent	Absent	Absent	Absent	Absent	Absent	Absent	Absent	Absent	Absent	Absent
M00358	Coenzyme M biosynthesis	Methane metabolism	Absent	Absent	Absent	Absent	Absent	Absent	Absent	Absent	Absent	Absent	Absent	Absent	Absent	Absent	Absent	Absent	Absent	Absent	Absent	Absent	Absent	Absent	Absent	Absent	Absent	Absent	Absent	Absent	Absent	Absent	Absent	Absent	Absent	Absent	Absent	Absent	Absent	Absent	Absent	Absent	Absent	Absent	Absent
M00363	EHEC pathogenicity signature, Shiga toxin	Pathogenicity	Absent	Absent	Absent	Absent	Absent	Absent	Absent	Absent	Absent	Absent	Absent	Absent	Absent	Absent	Absent	Absent	Absent	Absent	Absent	Absent	Absent	Absent	Absent	Absent	Absent	Absent	Absent	Absent	Absent	Absent	Absent	Absent	Absent	Absent	Absent	Absent	Absent	Absent	Absent	Absent	Absent	Absent	Absent
M00364	C10-C20 isoprenoid biosynthesis, bacteria	Terpenoid backbone biosynthesis	Absent	Absent	Absent	Absent	Absent	Present	Absent	Absent	Absent	Absent	Absent	Absent	Absent	Absent	Absent	Absent	Absent	Absent	Absent	Absent	Absent	Absent	Absent	Absent	Absent	Absent	Absent	Absent	Absent	Absent	Absent	Absent	Absent	Absent	Absent	Absent	Absent	Absent	Absent	Absent	Absent	Absent	Absent
M00365	C10-C20 isoprenoid biosynthesis, archaea	Terpenoid backbone biosynthesis	Absent	Absent	Absent	Absent	Absent	Absent	Absent	Absent	Absent	Absent	Absent	Absent	Absent	Absent	Absent	Absent	Absent	Absent	Absent	Absent	Absent	Absent	Absent	Absent	Absent	Absent	Absent	Absent	Absent	Absent	Absent	Absent	Absent	Absent	Absent	Absent	Absent	Absent	Absent	Absent	Absent	Absent	Absent
M00366	C10-C20 isoprenoid biosynthesis, plants	Terpenoid backbone biosynthesis	Absent	Absent	Absent	Absent	Absent	Absent	Absent	Absent	Absent	Absent	Absent	Absent	Absent	Absent	Absent	Absent	Absent	Absent	Absent	Absent	Absent	Absent	Absent	Absent	Absent	Absent	Absent	Absent	Absent	Absent	Absent	Absent	Absent	Absent	Absent	Absent	Absent	Absent	Absent	Absent	Absent	Absent	Absent
M00367	C10-C20 isoprenoid biosynthesis, non-plant eukaryotes	Terpenoid backbone biosynthesis	Absent	Absent	Absent	Absent	Absent	Absent	Absent	Absent	Absent	Absent	Absent	Absent	Absent	Absent	Absent	Absent	Absent	Absent	Absent	Absent	Absent	Absent	Absent	Absent	Absent	Absent	Absent	Absent	Absent	Absent	Absent	Absent	Absent	Absent	Absent	Absent	Absent	Absent	Absent	Absent	Absent	Absent	Absent
M00368	Ethylene biosynthesis, methionine => ethylene	Cysteine and methionine metabolism	Absent	Absent	Absent	Absent	Absent	Absent	Absent	Absent	Absent	Absent	Absent	Absent	Absent	Absent	Absent	Absent	Absent	Absent	Absent	Absent	Absent	Absent	Absent	Absent	Absent	Absent	Absent	Absent	Absent	Absent	Absent	Absent	Absent	Absent	Absent	Absent	Absent	Absent	Absent	Absent	Absent	Absent	Absent
M00369	Cyanogenic glycoside biosynthesis, tyrosine => dhurrin	Other amino acid metabolism	Absent	Absent	Absent	Absent	Absent	Absent	Absent	Absent	Absent	Absent	Absent	Absent	Absent	Absent	Absent	Absent	Absent	Absent	Absent	Absent	Absent	Absent	Absent	Absent	Absent	Absent	Absent	Absent	Absent	Absent	Absent	Absent	Absent	Absent	Absent	Absent	Absent	Absent	Absent	Absent	Absent	Absent	Absent
M00370	Glucosinolate biosynthesis, tryptophan => glucobrassicin	Biosynthesis of other secondary metabolites	Absent	Absent	Absent	Absent	Absent	Absent	Absent	Absent	Absent	Absent	Absent	Absent	Absent	Absent	Absent	Absent	Absent	Absent	Absent	Absent	Absent	Absent	Absent	Absent	Absent	Absent	Absent	Absent	Absent	Absent	Absent	Absent	Absent	Absent	Absent	Absent	Absent	Absent	Absent	Absent	Absent	Absent	Absent
M00371	Castasterone biosynthesis, campesterol => castasterone	Other terpenoid biosynthesis	Absent	Absent	Absent	Absent	Absent	Absent	Absent	Absent	Absent	Absent	Absent	Absent	Absent	Absent	Absent	Absent	Absent	Absent	Absent	Absent	Absent	Absent	Absent	Absent	Absent	Absent	Absent	Absent	Absent	Absent	Absent	Absent	Absent	Absent	Absent	Absent	Absent	Absent	Absent	Absent	Absent	Absent	Absent
M00372	Abscisic acid biosynthesis, beta-carotene => abscisic acid	Other terpenoid biosynthesis	Absent	Absent	Absent	Absent	Absent	Absent	Absent	Absent	Absent	Absent	Absent	Absent	Absent	Absent	Absent	Absent	Absent	Absent	Absent	Absent	Absent	Absent	Absent	Absent	Absent	Absent	Absent	Absent	Absent	Absent	Absent	Absent	Absent	Absent	Absent	Absent	Absent	Absent	Absent	Absent	Absent	Absent	Absent
M00373	Ethylmalonyl pathway	Other carbohydrate metabolism	Absent	Absent	Absent	Absent	Absent	Absent	Absent	Absent	Absent	Absent	Absent	Absent	Absent	Absent	Absent	Absent	Absent	Absent	Absent	Absent	Absent	Absent	Absent	Absent	Absent	Absent	Absent	Absent	Absent	Absent	Absent	Absent	Absent	Absent	Absent	Absent	Absent	Absent	Absent	Absent	Absent	Absent	Absent
M00374	Dicarboxylate-hydroxybutyrate cycle	Carbon fixation	Absent	Absent	Absent	Absent	Absent	Absent	Absent	Absent	Absent	Absent	Absent	Absent	Absent	Absent	Absent	Absent	Absent	Absent	Absent	Absent	Absent	Absent	Absent	Absent	Absent	Absent	Absent	Absent	Absent	Absent	Absent	Absent	Absent	Absent	Absent	Absent	Absent	Absent	Absent	Absent	Absent	Absent	Absent
M00375	Hydroxypropionate-hydroxybutylate cycle	Carbon fixation	Absent	Absent	Absent	Absent	Absent	Absent	Absent	Absent	Absent	Absent	Absent	Absent	Absent	Absent	Absent	Absent	Absent	Absent	Absent	Absent	Absent	Absent	Absent	Absent	Absent	Absent	Absent	Absent	Absent	Absent	Absent	Absent	Absent	Absent	Absent	Absent	Absent	Absent	Absent	Absent	Absent	Absent	Absent
M00376	3-Hydroxypropionate bi-cycle	Carbon fixation	Absent	Absent	Absent	Absent	Absent	Absent	Absent	Absent	Absent	Absent	Absent	Absent	Absent	Absent	Absent	Absent	Absent	Absent	Absent	Absent	Absent	Absent	Absent	Absent	Absent	Absent	Absent	Absent	Absent	Absent	Absent	Absent	Absent	Absent	Absent	Absent	Absent	Absent	Absent	Absent	Absent	Absent	Absent
M00377	Reductive acetyl-CoA pathway (Wood-Ljungdahl pathway)	Carbon fixation	Absent	Absent	Absent	Absent	Absent	Absent	Absent	Absent	Absent	Absent	Absent	Absent	Absent	Absent	Absent	Absent	Absent	Absent	Absent	Absent	Absent	Absent	Absent	Absent	Absent	Absent	Absent	Absent	Absent	Absent	Absent	Absent	Absent	Absent	Absent	Absent	Absent	Absent	Absent	Absent	Absent	Absent	Absent
M00378	F420 biosynthesis, archaea	Methane metabolism	Absent	Absent	Absent	Absent	Absent	Absent	Absent	Absent	Absent	Absent	Absent	Absent	Absent	Absent	Absent	Absent	Absent	Absent	Absent	Absent	Absent	Absent	Absent	Absent	Absent	Absent	Absent	Absent	Absent	Absent	Absent	Absent	Absent	Absent	Absent	Absent	Absent	Absent	Absent	Absent	Absent	Absent	Absent
M00415	Fatty acid elongation in endoplasmic reticulum	Fatty acid biosynthesis and degradation	Absent	Absent	Absent	Absent	Absent	Absent	Absent	Absent	Absent	Absent	Absent	Absent	Absent	Absent	Absent	Absent	Absent	Absent	Absent	Absent	Absent	Absent	Absent	Absent	Absent	Absent	Absent	Absent	Absent	Absent	Absent	Absent	Absent	Absent	Absent	Absent	Absent	Absent	Absent	Absent	Absent	Absent	Absent
M00416	Cytochrome aa3-600 menaquinol oxidase	ATP synthesis	Absent	Absent	Absent	Absent	Absent	Absent	Absent	Absent	Absent	Absent	Absent	Absent	Absent	Absent	Absent	Absent	Absent	Absent	Absent	Absent	Absent	Absent	Absent	Absent	Absent	Absent	Absent	Absent	Absent	Absent	Absent	Absent	Absent	Absent	Absent	Absent	Absent	Absent	Absent	Absent	Absent	Absent	Absent
M00417	Cytochrome o ubiquinol oxidase	ATP synthesis	Absent	Absent	Absent	Absent	Absent	Absent	Absent	Absent	Absent	Absent	Absent	Absent	Absent	Absent	Absent	Absent	Absent	Absent	Absent	Absent	Absent	Absent	Absent	Absent	Absent	Absent	Absent	Absent	Absent	Absent	Absent	Absent	Absent	Absent	Absent	Absent	Absent	Absent	Absent	Absent	Absent	Absent	Absent
M00418	Toluene degradation, anaerobic, toluene => benzoyl-CoA	Aromatics degradation	Absent	Absent	Absent	Absent	Absent	Absent	Absent	Absent	Absent	Absent	Absent	Absent	Absent	Absent	Absent	Absent	Absent	Absent	Absent	Absent	Absent	Absent	Absent	Absent	Absent	Absent	Absent	Absent	Absent	Absent	Absent	Absent	Absent	Absent	Absent	Absent	Absent	Absent	Absent	Absent	Absent	Absent	Absent
M00419	Cymene degradation, p-cymene => p-cumate	Aromatics degradation	Absent	Absent	Absent	Absent	Absent	Absent	Absent	Absent	Absent	Absent	Absent	Absent	Absent	Absent	Absent	Absent	Absent	Absent	Absent	Absent	Absent	Absent	Absent	Absent	Absent	Absent	Absent	Absent	Absent	Absent	Absent	Absent	Absent	Absent	Absent	Absent	Absent	Absent	Absent	Absent	Absent	Absent	Absent
M00422	Acetyl-CoA pathway, CO2 => acetyl-CoA	Methane metabolism	Absent	Absent	Absent	Absent	Absent	Absent	Absent	Absent	Absent	Absent	Absent	Absent	Absent	Absent	Absent	Absent	Absent	Absent	Absent	Absent	Absent	Absent	Absent	Absent	Absent	Absent	Absent	Absent	Absent	Absent	Absent	Absent	Absent	Absent	Absent	Absent	Absent	Absent	Absent	Absent	Absent	Absent	Absent
M00432	Leucine biosynthesis, 2-oxoisovalerate => 2-oxoisocaproate	Branched-chain amino acid metabolism	Present	Absent	Absent	Absent	Absent	Present	Present	Absent	Absent	Present	Present	Present	Absent	Absent	Absent	Absent	Absent	Absent	Absent	Absent	Absent	Absent	Absent	Absent	Absent	Absent	Absent	Present	Absent	Absent	Absent	Absent	Absent	Absent	Present	Absent	Absent	Present	Present	Absent	Absent	Absent	Present
M00433	Lysine biosynthesis, 2-oxoglutarate => 2-oxoadipate	Lysine metabolism	Absent	Absent	Absent	Absent	Absent	Absent	Absent	Absent	Absent	Absent	Absent	Absent	Absent	Absent	Absent	Absent	Absent	Absent	Absent	Absent	Absent	Absent	Absent	Absent	Absent	Absent	Absent	Absent	Absent	Absent	Absent	Absent	Absent	Absent	Absent	Absent	Absent	Absent	Absent	Absent	Absent	Absent	Absent
M00525	Lysine biosynthesis, acetyl-DAP pathway, aspartate => lysine	Lysine metabolism	Absent	Absent	Absent	Absent	Absent	Absent	Absent	Absent	Absent	Absent	Absent	Absent	Absent	Absent	Absent	Absent	Absent	Absent	Absent	Absent	Absent	Absent	Absent	Absent	Absent	Absent	Absent	Absent	Absent	Absent	Absent	Absent	Absent	Absent	Absent	Absent	Absent	Absent	Absent	Absent	Absent	Absent	Absent
M00526	Lysine biosynthesis, DAP dehydrogenase pathway, aspartate => lysine	Lysine metabolism	Present	Absent	Absent	Present	Present	Present	Absent	Absent	Absent	Absent	Present	Absent	Present	Absent	Absent	Absent	Absent	Absent	Absent	Present	Present	Absent	Absent	Absent	Present	Absent	Absent	Absent	Absent	Absent	Absent	Absent	Absent	Absent	Absent	Absent	Absent	Absent	Absent	Absent	Absent	Present	Present
M00527	Lysine biosynthesis, DAP aminotransferase pathway, aspartate => lysine	Lysine metabolism	Present	Absent	Absent	Present	Present	Present	Absent	Present	Absent	Absent	Present	Absent	Present	Absent	Absent	Absent	Absent	Absent	Absent	Present	Present	Absent	Absent	Absent	Absent	Absent	Absent	Present	Absent	Absent	Absent	Absent	Absent	Absent	Present	Absent	Absent	Absent	Absent	Absent	Absent	Present	Present
M00528	Nitrification, ammonia => nitrite	Nitrogen metabolism	Absent	Absent	Absent	Absent	Absent	Absent	Absent	Absent	Absent	Absent	Absent	Absent	Absent	Absent	Absent	Absent	Absent	Absent	Absent	Absent	Absent	Absent	Absent	Absent	Absent	Absent	Absent	Absent	Absent	Absent	Absent	Absent	Absent	Absent	Absent	Absent	Absent	Absent	Absent	Absent	Absent	Absent	Absent
M00529	Denitrification, nitrate => nitrogen	Nitrogen metabolism	Absent	Absent	Absent	Absent	Absent	Absent	Absent	Absent	Absent	Absent	Absent	Absent	Absent	Absent	Absent	Absent	Absent	Absent	Absent	Absent	Absent	Absent	Absent	Absent	Absent	Absent	Absent	Absent	Absent	Absent	Absent	Absent	Absent	Absent	Absent	Absent	Absent	Absent	Absent	Absent	Absent	Absent	Absent
M00530	Dissimilatory nitrate reduction, nitrate => ammonia	Nitrogen metabolism	Absent	Absent	Absent	Absent	Absent	Absent	Absent	Absent	Absent	Absent	Absent	Absent	Absent	Absent	Absent	Absent	Absent	Absent	Absent	Absent	Absent	Absent	Absent	Absent	Absent	Absent	Absent	Absent	Absent	Absent	Absent	Absent	Absent	Absent	Absent	Absent	Absent	Absent	Absent	Absent	Absent	Absent	Absent
M00531	Assimilatory nitrate reduction, nitrate => ammonia	Nitrogen metabolism	Absent	Absent	Absent	Absent	Absent	Absent	Absent	Absent	Absent	Absent	Absent	Absent	Absent	Absent	Absent	Absent	Absent	Absent	Absent	Absent	Absent	Absent	Absent	Absent	Absent	Absent	Absent	Absent	Absent	Absent	Absent	Absent	Absent	Absent	Absent	Absent	Absent	Absent	Absent	Absent	Absent	Absent	Absent
M00532	Photorespiration	Other carbohydrate metabolism	Absent	Absent	Absent	Absent	Absent	Absent	Absent	Absent	Absent	Absent	Absent	Absent	Absent	Absent	Absent	Absent	Absent	Absent	Absent	Absent	Absent	Absent	Absent	Absent	Absent	Absent	Absent	Absent	Absent	Absent	Absent	Absent	Absent	Absent	Absent	Absent	Absent	Absent	Absent	Absent	Absent	Absent	Absent
M00533	Homoprotocatechuate degradation, homoprotocatechuate => 2-oxohept-3-enedioate	Aromatic amino acid metabolism	Absent	Absent	Absent	Absent	Absent	Absent	Absent	Absent	Absent	Absent	Absent	Absent	Absent	Absent	Absent	Absent	Absent	Absent	Absent	Absent	Absent	Absent	Absent	Absent	Absent	Absent	Absent	Absent	Absent	Absent	Absent	Absent	Absent	Absent	Absent	Absent	Absent	Absent	Absent	Absent	Absent	Absent	Absent
M00534	Naphthalene degradation, naphthalene => salicylate	Aromatics degradation	Absent	Absent	Absent	Absent	Absent	Absent	Absent	Absent	Absent	Absent	Absent	Absent	Absent	Absent	Absent	Absent	Absent	Absent	Absent	Absent	Absent	Absent	Absent	Absent	Absent	Absent	Absent	Absent	Absent	Absent	Absent	Absent	Absent	Absent	Absent	Absent	Absent	Absent	Absent	Absent	Absent	Absent	Absent
M00535	Isoleucine biosynthesis, pyruvate => 2-oxobutanoate	Branched-chain amino acid metabolism	Absent	Absent	Absent	Absent	Absent	Absent	Absent	Absent	Absent	Absent	Absent	Absent	Absent	Absent	Absent	Absent	Absent	Absent	Absent	Absent	Absent	Absent	Absent	Absent	Absent	Present	Absent	Absent	Absent	Absent	Absent	Absent	Absent	Absent	Present	Absent	Absent	Absent	Absent	Absent	Absent	Absent	Absent
M00537	Xylene degradation, xylene => methylbenzoate	Aromatics degradation	Absent	Absent	Absent	Absent	Absent	Absent	Absent	Absent	Absent	Absent	Absent	Absent	Absent	Absent	Absent	Absent	Absent	Absent	Absent	Absent	Absent	Absent	Absent	Absent	Absent	Absent	Absent	Absent	Absent	Absent	Absent	Absent	Absent	Absent	Absent	Absent	Absent	Absent	Absent	Absent	Absent	Absent	Absent
M00538	Toluene degradation, toluene => benzoate	Aromatics degradation	Absent	Absent	Absent	Absent	Absent	Absent	Absent	Absent	Absent	Absent	Absent	Absent	Absent	Absent	Absent	Absent	Absent	Absent	Absent	Absent	Absent	Absent	Absent	Absent	Absent	Absent	Absent	Absent	Absent	Absent	Absent	Absent	Absent	Absent	Absent	Absent	Absent	Absent	Absent	Absent	Absent	Absent	Absent
M00539	Cumate degradation, p-cumate => 2-oxopent-4-enoate + 2-methylpropanoate	Aromatics degradation	Absent	Absent	Absent	Absent	Absent	Absent	Absent	Absent	Absent	Absent	Absent	Absent	Absent	Absent	Absent	Absent	Absent	Absent	Absent	Absent	Absent	Absent	Absent	Absent	Absent	Absent	Absent	Absent	Absent	Absent	Absent	Absent	Absent	Absent	Absent	Absent	Absent	Absent	Absent	Absent	Absent	Absent	Absent
M00540	Benzoate degradation, cyclohexanecarboxylic acid =>pimeloyl-CoA	Aromatics degradation	Absent	Absent	Absent	Absent	Absent	Absent	Absent	Absent	Absent	Absent	Absent	Absent	Absent	Absent	Absent	Absent	Absent	Absent	Absent	Absent	Absent	Absent	Absent	Absent	Absent	Absent	Absent	Absent	Absent	Absent	Absent	Absent	Absent	Absent	Absent	Absent	Absent	Absent	Absent	Absent	Absent	Absent	Absent
M00541	Benzoyl-CoA degradation, benzoyl-CoA => 3-hydroxypimeloyl-CoA	Aromatics degradation	Absent	Absent	Absent	Absent	Absent	Absent	Absent	Absent	Absent	Absent	Absent	Absent	Absent	Absent	Absent	Absent	Absent	Absent	Absent	Absent	Absent	Absent	Absent	Absent	Absent	Absent	Absent	Absent	Absent	Absent	Absent	Absent	Absent	Absent	Absent	Absent	Absent	Absent	Absent	Absent	Absent	Absent	Absent
M00542	EHEC/EPEC pathogenicity signature, T3SS and effectors	Pathogenicity	Absent	Absent	Absent	Absent	Absent	Absent	Absent	Absent	Absent	Absent	Absent	Absent	Absent	Absent	Absent	Absent	Absent	Absent	Absent	Absent	Absent	Absent	Absent	Absent	Absent	Absent	Absent	Absent	Absent	Absent	Absent	Absent	Absent	Absent	Absent	Absent	Absent	Absent	Absent	Absent	Absent	Absent	Absent
M00543	Biphenyl degradation, biphenyl => 2-oxopent-4-enoate + benzoate	Aromatics degradation	Absent	Absent	Absent	Absent	Absent	Absent	Absent	Absent	Absent	Absent	Absent	Absent	Absent	Absent	Absent	Absent	Absent	Absent	Absent	Absent	Absent	Absent	Absent	Absent	Absent	Absent	Absent	Absent	Absent	Absent	Absent	Absent	Absent	Absent	Absent	Absent	Absent	Absent	Absent	Absent	Absent	Absent	Absent
M00544	Carbazole degradation, carbazole => 2-oxopent-4-enoate + anthranilate	Aromatics degradation	Absent	Absent	Absent	Absent	Absent	Absent	Absent	Absent	Absent	Absent	Absent	Absent	Absent	Absent	Absent	Absent	Absent	Absent	Absent	Absent	Absent	Absent	Absent	Absent	Absent	Absent	Absent	Absent	Absent	Absent	Absent	Absent	Absent	Absent	Absent	Absent	Absent	Absent	Absent	Absent	Absent	Absent	Absent
M00545	Trans-cinnamate degradation, trans-cinnamate => acetyl-CoA	Aromatic amino acid metabolism	Absent	Absent	Absent	Absent	Absent	Absent	Absent	Absent	Absent	Absent	Absent	Absent	Absent	Absent	Absent	Absent	Absent	Absent	Absent	Absent	Absent	Absent	Absent	Absent	Absent	Absent	Absent	Absent	Absent	Absent	Absent	Absent	Absent	Absent	Absent	Absent	Absent	Absent	Absent	Absent	Absent	Absent	Absent
M00546	Purine degradation, xanthine => urea	Purine metabolism	Absent	Absent	Absent	Absent	Absent	Absent	Absent	Absent	Absent	Absent	Absent	Absent	Absent	Absent	Absent	Absent	Absent	Absent	Absent	Absent	Absent	Absent	Absent	Absent	Absent	Absent	Absent	Absent	Absent	Absent	Absent	Absent	Absent	Absent	Absent	Absent	Absent	Absent	Absent	Absent	Absent	Absent	Absent
M00547	Benzene/toluene degradation, benzene => catechol / toluene => 3-methylcatechol	Aromatics degradation	Absent	Absent	Absent	Absent	Absent	Absent	Absent	Absent	Absent	Absent	Absent	Absent	Absent	Absent	Absent	Absent	Absent	Absent	Absent	Absent	Absent	Absent	Absent	Absent	Absent	Absent	Absent	Absent	Absent	Absent	Absent	Absent	Absent	Absent	Absent	Absent	Absent	Absent	Absent	Absent	Absent	Absent	Absent
M00548	Benzene degradation, benzene => catechol	Aromatics degradation	Absent	Absent	Absent	Absent	Absent	Absent	Absent	Absent	Absent	Absent	Absent	Absent	Absent	Absent	Absent	Absent	Absent	Absent	Absent	Absent	Absent	Absent	Absent	Absent	Absent	Absent	Absent	Absent	Absent	Absent	Absent	Absent	Absent	Absent	Absent	Absent	Absent	Absent	Absent	Absent	Absent	Absent	Absent
M00549	Nucleotide sugar biosynthesis, glucose => UDP-glucose	Other carbohydrate metabolism	Present	Absent	Absent	Present	Absent	Absent	Absent	Present	Absent	Absent	Absent	Absent	Absent	Absent	Absent	Present	Absent	Absent	Absent	Absent	Present	Absent	Absent	Absent	Absent	Absent	Absent	Absent	Absent	Absent	Absent	Absent	Absent	Absent	Absent	Absent	Absent	Absent	Present	Absent	Absent	Absent	Absent
M00550	Ascorbate degradation, ascorbate => D-xylulose-5P	Other carbohydrate metabolism	Absent	Absent	Absent	Absent	Absent	Absent	Absent	Absent	Absent	Absent	Absent	Absent	Absent	Absent	Present	Absent	Absent	Absent	Absent	Absent	Absent	Absent	Absent	Absent	Absent	Absent	Absent	Absent	Absent	Absent	Absent	Absent	Absent	Absent	Absent	Absent	Absent	Absent	Absent	Absent	Absent	Absent	Absent
M00551	Benzoate degradation, benzoate => catechol / methylbenzoate => methylcatechol	Aromatics degradation	Absent	Absent	Absent	Absent	Absent	Absent	Absent	Absent	Absent	Absent	Absent	Absent	Absent	Absent	Absent	Absent	Absent	Absent	Absent	Absent	Absent	Absent	Absent	Absent	Absent	Absent	Absent	Absent	Absent	Absent	Absent	Absent	Absent	Absent	Absent	Absent	Absent	Absent	Absent	Absent	Absent	Absent	Absent
M00552	D-galactonate degradation, De Ley-Doudoroff pathway, D-galactonate => glycerate-3P	Other carbohydrate metabolism	Absent	Absent	Absent	Absent	Absent	Absent	Absent	Absent	Absent	Absent	Absent	Absent	Absent	Absent	Absent	Absent	Absent	Absent	Absent	Absent	Absent	Absent	Absent	Absent	Absent	Absent	Absent	Absent	Absent	Absent	Absent	Absent	Absent	Absent	Absent	Absent	Absent	Absent	Absent	Absent	Absent	Absent	Absent
M00554	Nucleotide sugar biosynthesis, galactose => UDP-galactose	Other carbohydrate metabolism	Absent	Absent	Absent	Absent	Absent	Absent	Absent	Absent	Absent	Absent	Absent	Present	Absent	Absent	Absent	Absent	Absent	Absent	Absent	Absent	Absent	Absent	Absent	Absent	Absent	Absent	Absent	Present	Absent	Absent	Absent	Absent	Absent	Absent	Absent	Absent	Absent	Absent	Absent	Absent	Absent	Absent	Absent
M00555	Betaine biosynthesis, choline => betaine	Serine and threonine metabolism	Absent	Absent	Absent	Absent	Absent	Absent	Absent	Absent	Absent	Absent	Absent	Absent	Absent	Absent	Absent	Absent	Absent	Absent	Absent	Absent	Absent	Absent	Absent	Absent	Absent	Absent	Absent	Absent	Absent	Absent	Absent	Absent	Absent	Absent	Absent	Absent	Absent	Absent	Absent	Absent	Absent	Absent	Absent
M00563	Methanogenesis, methylamine/dimethylamine/trimethylamine => methane	Methane metabolism	Absent	Absent	Absent	Absent	Absent	Absent	Absent	Absent	Absent	Absent	Absent	Absent	Absent	Absent	Absent	Absent	Absent	Absent	Absent	Absent	Absent	Absent	Absent	Absent	Absent	Absent	Absent	Absent	Absent	Absent	Absent	Absent	Absent	Absent	Absent	Absent	Absent	Absent	Absent	Absent	Absent	Absent	Absent
M00564	Helicobacter pylori pathogenicity signature, cagA pathogenicity island	Pathogenicity	Absent	Absent	Absent	Absent	Absent	Absent	Absent	Absent	Absent	Absent	Absent	Absent	Absent	Absent	Absent	Absent	Absent	Absent	Absent	Absent	Absent	Absent	Absent	Absent	Absent	Absent	Absent	Absent	Absent	Absent	Absent	Absent	Absent	Absent	Absent	Absent	Absent	Absent	Absent	Absent	Absent	Absent	Absent
M00565	Trehalose biosynthesis, D-glucose 1P => trehalose	Other carbohydrate metabolism	Absent	Absent	Absent	Absent	Absent	Absent	Absent	Absent	Absent	Absent	Absent	Absent	Absent	Absent	Absent	Absent	Absent	Absent	Absent	Absent	Absent	Absent	Absent	Absent	Absent	Absent	Absent	Absent	Absent	Absent	Absent	Absent	Absent	Absent	Absent	Absent	Absent	Absent	Absent	Absent	Absent	Absent	Absent
M00567	Methanogenesis, CO2 => methane	Methane metabolism	Absent	Absent	Absent	Absent	Absent	Absent	Absent	Absent	Absent	Absent	Absent	Absent	Absent	Absent	Absent	Absent	Absent	Absent	Absent	Absent	Absent	Absent	Absent	Absent	Absent	Absent	Absent	Absent	Absent	Absent	Absent	Absent	Absent	Absent	Absent	Absent	Absent	Absent	Absent	Absent	Absent	Absent	Absent
M00568	Catechol ortho-cleavage, catechol => 3-oxoadipate	Aromatics degradation	Absent	Absent	Absent	Absent	Absent	Absent	Absent	Absent	Absent	Absent	Absent	Absent	Absent	Absent	Absent	Absent	Absent	Absent	Absent	Absent	Absent	Absent	Absent	Absent	Absent	Absent	Absent	Absent	Absent	Absent	Absent	Absent	Absent	Absent	Absent	Absent	Absent	Absent	Absent	Absent	Absent	Absent	Absent
M00569	Catechol meta-cleavage, catechol => acetyl-CoA / 4-methylcatechol => propanoyl-CoA	Aromatics degradation	Absent	Absent	Absent	Absent	Absent	Absent	Absent	Absent	Absent	Absent	Absent	Absent	Absent	Absent	Absent	Absent	Absent	Absent	Absent	Absent	Absent	Absent	Absent	Absent	Absent	Absent	Absent	Absent	Absent	Absent	Absent	Absent	Absent	Absent	Absent	Absent	Absent	Absent	Absent	Absent	Absent	Absent	Absent
M00570	Isoleucine biosynthesis, threonine => 2-oxobutanoate => isoleucine	Branched-chain amino acid metabolism	Present	Absent	Absent	Present	Present	Absent	Present	Present	Absent	Absent	Absent	Present	Absent	Absent	Absent	Absent	Absent	Present	Absent	Present	Present	Absent	Absent	Absent	Absent	Absent	Absent	Present	Absent	Absent	Absent	Absent	Absent	Absent	Present	Absent	Absent	Present	Present	Absent	Absent	Absent	Present
M00572	Pimeloyl-ACP biosynthesis, BioC-BioH pathway, malonyl-ACP => pimeloyl-ACP	Cofactor and vitamin metabolism	Absent	Absent	Absent	Absent	Absent	Absent	Absent	Absent	Absent	Absent	Absent	Absent	Absent	Absent	Absent	Absent	Absent	Absent	Absent	Absent	Absent	Absent	Absent	Absent	Absent	Absent	Absent	Absent	Absent	Absent	Absent	Absent	Absent	Absent	Absent	Absent	Absent	Absent	Absent	Absent	Absent	Absent	Absent
M00573	Biotin biosynthesis, BioI pathway, long-chain-acyl-ACP => pimeloyl-ACP => biotin	Cofactor and vitamin metabolism	Absent	Absent	Absent	Absent	Absent	Absent	Absent	Absent	Absent	Absent	Absent	Absent	Absent	Absent	Absent	Absent	Absent	Absent	Absent	Absent	Absent	Absent	Absent	Absent	Absent	Absent	Absent	Absent	Absent	Absent	Absent	Absent	Absent	Absent	Absent	Absent	Absent	Absent	Absent	Absent	Absent	Absent	Absent
M00574	Pertussis pathogenicity signature, pertussis toxin	Pathogenicity	Absent	Absent	Absent	Absent	Absent	Absent	Absent	Absent	Absent	Absent	Absent	Absent	Absent	Absent	Absent	Absent	Absent	Absent	Absent	Absent	Absent	Absent	Absent	Absent	Absent	Absent	Absent	Absent	Absent	Absent	Absent	Absent	Absent	Absent	Absent	Absent	Absent	Absent	Absent	Absent	Absent	Absent	Absent
M00575	Pertussis pathogenicity signature, T1SS	Pathogenicity	Absent	Absent	Absent	Absent	Absent	Absent	Absent	Absent	Absent	Absent	Absent	Absent	Absent	Absent	Absent	Absent	Absent	Absent	Absent	Absent	Absent	Absent	Absent	Absent	Absent	Absent	Absent	Absent	Absent	Absent	Absent	Absent	Absent	Absent	Absent	Absent	Absent	Absent	Absent	Absent	Absent	Absent	Absent
M00576	ETEC pathogenicity signature, heat-labile and heat-stable enterotoxins	Pathogenicity	Absent	Absent	Absent	Absent	Absent	Absent	Absent	Absent	Absent	Absent	Absent	Absent	Absent	Absent	Absent	Absent	Absent	Absent	Absent	Absent	Absent	Absent	Absent	Absent	Absent	Absent	Absent	Absent	Absent	Absent	Absent	Absent	Absent	Absent	Absent	Absent	Absent	Absent	Absent	Absent	Absent	Absent	Absent
M00577	Biotin biosynthesis, BioW pathway, pimelate => pimeloyl-CoA => biotin	Cofactor and vitamin metabolism	Absent	Absent	Absent	Absent	Absent	Absent	Absent	Absent	Absent	Absent	Absent	Absent	Absent	Absent	Absent	Absent	Absent	Absent	Absent	Absent	Absent	Absent	Absent	Absent	Absent	Absent	Absent	Absent	Absent	Absent	Absent	Absent	Absent	Absent	Absent	Absent	Absent	Absent	Absent	Absent	Absent	Absent	Absent
M00580	Pentose phosphate pathway, archaea, fructose 6P => ribose 5P	Central carbohydrate metabolism	Absent	Absent	Absent	Absent	Absent	Absent	Absent	Absent	Absent	Absent	Absent	Absent	Absent	Absent	Absent	Absent	Absent	Absent	Absent	Absent	Absent	Absent	Absent	Absent	Absent	Absent	Absent	Absent	Absent	Absent	Absent	Absent	Absent	Absent	Absent	Absent	Absent	Absent	Absent	Absent	Absent	Absent	Absent
M00595	Thiosulfate oxidation by SOX complex, thiosulfate => sulfate	Sulfur metabolism	Absent	Absent	Absent	Absent	Absent	Absent	Absent	Absent	Absent	Absent	Absent	Absent	Absent	Absent	Absent	Absent	Absent	Absent	Absent	Absent	Absent	Absent	Absent	Absent	Absent	Absent	Absent	Absent	Absent	Absent	Absent	Absent	Absent	Absent	Absent	Absent	Absent	Absent	Absent	Absent	Absent	Absent	Absent
M00596	Dissimilatory sulfate reduction, sulfate => H2S	Sulfur metabolism	Absent	Absent	Absent	Absent	Absent	Absent	Absent	Absent	Absent	Absent	Absent	Absent	Absent	Absent	Absent	Absent	Absent	Absent	Absent	Absent	Absent	Absent	Absent	Absent	Absent	Absent	Absent	Absent	Absent	Absent	Absent	Absent	Absent	Absent	Absent	Absent	Absent	Absent	Absent	Absent	Absent	Absent	Absent
M00597	Anoxygenic photosystem II	Photosynthesis	Absent	Absent	Absent	Absent	Absent	Absent	Absent	Absent	Absent	Absent	Absent	Absent	Absent	Absent	Absent	Absent	Absent	Absent	Absent	Absent	Absent	Absent	Absent	Absent	Absent	Absent	Absent	Absent	Absent	Absent	Absent	Absent	Absent	Absent	Absent	Absent	Absent	Absent	Absent	Absent	Absent	Absent	Absent
M00598	Anoxygenic photosystem I	Photosynthesis	Absent	Absent	Absent	Absent	Absent	Absent	Absent	Absent	Absent	Absent	Absent	Absent	Absent	Absent	Absent	Absent	Absent	Absent	Absent	Absent	Absent	Absent	Absent	Absent	Absent	Absent	Absent	Absent	Absent	Absent	Absent	Absent	Absent	Absent	Absent	Absent	Absent	Absent	Absent	Absent	Absent	Absent	Absent
M00608	2-Oxocarboxylic acid chain extension, 2-oxoglutarate => 2-oxoadipate => 2-oxopimelate => 2-oxosuberate	Methane metabolism	Absent	Absent	Absent	Absent	Absent	Absent	Absent	Absent	Absent	Absent	Absent	Absent	Absent	Absent	Absent	Absent	Absent	Absent	Absent	Absent	Absent	Absent	Absent	Absent	Absent	Absent	Absent	Absent	Absent	Absent	Absent	Absent	Absent	Absent	Absent	Absent	Absent	Absent	Absent	Absent	Absent	Absent	Absent
M00609	Cysteine biosynthesis, methionine => cysteine	Cysteine and methionine metabolism	Absent	Absent	Absent	Absent	Absent	Absent	Absent	Absent	Absent	Absent	Absent	Absent	Absent	Absent	Absent	Absent	Absent	Absent	Absent	Absent	Absent	Absent	Absent	Absent	Absent	Absent	Absent	Absent	Absent	Absent	Absent	Absent	Absent	Absent	Absent	Absent	Absent	Absent	Absent	Absent	Absent	Absent	Absent
M00611	Oxygenic photosynthesis in plants and cyanobacteria	Metabolic capacity	Absent	Absent	Absent	Absent	Absent	Absent	Absent	Absent	Absent	Absent	Absent	Absent	Absent	Absent	Absent	Absent	Absent	Absent	Absent	Absent	Absent	Absent	Absent	Absent	Absent	Absent	Absent	Absent	Absent	Absent	Absent	Absent	Absent	Absent	Absent	Absent	Absent	Absent	Absent	Absent	Absent	Absent	Absent
M00612	Anoxygenic photosynthesis in purple bacteria	Metabolic capacity	Absent	Absent	Absent	Absent	Absent	Absent	Absent	Absent	Absent	Absent	Absent	Absent	Absent	Absent	Absent	Absent	Absent	Absent	Absent	Absent	Absent	Absent	Absent	Absent	Absent	Absent	Absent	Absent	Absent	Absent	Absent	Absent	Absent	Absent	Absent	Absent	Absent	Absent	Absent	Absent	Absent	Absent	Absent
M00613	Anoxygenic photosynthesis in green nonsulfur bacteria	Metabolic capacity	Absent	Absent	Absent	Absent	Absent	Absent	Absent	Absent	Absent	Absent	Absent	Absent	Absent	Absent	Absent	Absent	Absent	Absent	Absent	Absent	Absent	Absent	Absent	Absent	Absent	Absent	Absent	Absent	Absent	Absent	Absent	Absent	Absent	Absent	Absent	Absent	Absent	Absent	Absent	Absent	Absent	Absent	Absent
M00614	Anoxygenic photosynthesis in green sulfur bacteria	Metabolic capacity	Absent	Absent	Absent	Absent	Absent	Absent	Absent	Absent	Absent	Absent	Absent	Absent	Absent	Absent	Absent	Absent	Absent	Absent	Absent	Absent	Absent	Absent	Absent	Absent	Absent	Absent	Absent	Absent	Absent	Absent	Absent	Absent	Absent	Absent	Absent	Absent	Absent	Absent	Absent	Absent	Absent	Absent	Absent
M00615	Nitrate assimilation	Metabolic capacity	Absent	Absent	Absent	Absent	Absent	Absent	Absent	Absent	Absent	Absent	Absent	Absent	Absent	Absent	Absent	Absent	Absent	Absent	Absent	Absent	Absent	Absent	Absent	Absent	Absent	Absent	Absent	Absent	Absent	Absent	Absent	Absent	Absent	Absent	Absent	Absent	Absent	Absent	Absent	Absent	Absent	Absent	Absent
M00616	Sulfate-sulfur assimilation	Metabolic capacity	Absent	Absent	Absent	Absent	Absent	Absent	Absent	Absent	Absent	Absent	Absent	Absent	Absent	Absent	Absent	Absent	Absent	Absent	Absent	Absent	Absent	Absent	Absent	Absent	Absent	Absent	Absent	Absent	Absent	Absent	Absent	Absent	Absent	Absent	Absent	Absent	Absent	Absent	Absent	Absent	Absent	Absent	Absent
M00617	Methanogen	Metabolic capacity	Absent	Absent	Absent	Absent	Absent	Absent	Absent	Absent	Absent	Absent	Absent	Absent	Absent	Absent	Absent	Absent	Absent	Absent	Absent	Absent	Absent	Absent	Absent	Absent	Absent	Absent	Absent	Absent	Absent	Absent	Absent	Absent	Absent	Absent	Absent	Absent	Absent	Absent	Absent	Absent	Absent	Absent	Absent
M00618	Acetogen	Metabolic capacity	Absent	Absent	Absent	Absent	Absent	Absent	Absent	Absent	Absent	Absent	Absent	Absent	Absent	Absent	Absent	Absent	Absent	Absent	Absent	Absent	Absent	Absent	Absent	Absent	Absent	Absent	Absent	Absent	Absent	Absent	Absent	Absent	Absent	Absent	Absent	Absent	Absent	Absent	Absent	Absent	Absent	Absent	Absent
M00620	Incomplete reductive citrate cycle, acetyl-CoA => oxoglutarate	Carbon fixation	Absent	Absent	Absent	Absent	Absent	Absent	Absent	Absent	Absent	Absent	Absent	Absent	Absent	Absent	Absent	Absent	Absent	Absent	Absent	Absent	Absent	Absent	Absent	Absent	Absent	Absent	Absent	Absent	Absent	Absent	Absent	Absent	Absent	Absent	Absent	Absent	Absent	Absent	Absent	Absent	Absent	Absent	Absent
M00622	Nicotinate degradation, nicotinate => fumarate	Cofactor and vitamin metabolism	Absent	Absent	Absent	Absent	Absent	Absent	Absent	Absent	Absent	Absent	Absent	Absent	Absent	Absent	Absent	Absent	Absent	Absent	Absent	Absent	Absent	Absent	Absent	Absent	Absent	Absent	Absent	Absent	Absent	Absent	Absent	Absent	Absent	Absent	Absent	Absent	Absent	Absent	Absent	Absent	Absent	Absent	Absent
M00623	Phthalate degradation, phthalate => protocatechuate	Aromatics degradation	Absent	Absent	Absent	Absent	Absent	Absent	Absent	Absent	Absent	Absent	Absent	Absent	Absent	Absent	Absent	Absent	Absent	Absent	Absent	Absent	Absent	Absent	Absent	Absent	Absent	Absent	Absent	Absent	Absent	Absent	Absent	Absent	Absent	Absent	Absent	Absent	Absent	Absent	Absent	Absent	Absent	Absent	Absent
M00624	Terephthalate degradation, terephthalate => 3,4-dihydroxybenzoate	Aromatics degradation	Absent	Absent	Absent	Absent	Absent	Absent	Absent	Absent	Absent	Absent	Absent	Absent	Absent	Absent	Absent	Absent	Absent	Absent	Absent	Absent	Absent	Absent	Absent	Absent	Absent	Absent	Absent	Absent	Absent	Absent	Absent	Absent	Absent	Absent	Absent	Absent	Absent	Absent	Absent	Absent	Absent	Absent	Absent
M00625	Methicillin resistance	Drug resistance	Absent	Absent	Absent	Absent	Absent	Absent	Absent	Absent	Absent	Absent	Absent	Absent	Absent	Absent	Absent	Absent	Absent	Absent	Absent	Absent	Absent	Absent	Absent	Absent	Absent	Absent	Absent	Absent	Absent	Absent	Absent	Absent	Absent	Absent	Absent	Absent	Absent	Absent	Absent	Absent	Absent	Absent	Absent
M00627	beta-Lactam resistance, Bla system	Drug resistance	Absent	Absent	Absent	Absent	Absent	Absent	Absent	Absent	Absent	Absent	Absent	Absent	Absent	Absent	Absent	Absent	Absent	Absent	Absent	Absent	Absent	Absent	Absent	Absent	Absent	Absent	Absent	Absent	Absent	Absent	Absent	Absent	Absent	Absent	Present	Absent	Absent	Absent	Absent	Absent	Absent	Absent	Absent
M00630	D-Galacturonate degradation (fungi), D-galacturonate => glycerol	Other carbohydrate metabolism	Absent	Absent	Absent	Absent	Absent	Absent	Absent	Absent	Absent	Absent	Absent	Absent	Absent	Absent	Absent	Absent	Absent	Absent	Absent	Absent	Absent	Absent	Absent	Absent	Absent	Absent	Absent	Absent	Absent	Absent	Absent	Absent	Absent	Absent	Absent	Absent	Absent	Absent	Absent	Absent	Absent	Absent	Absent
M00631	D-Galacturonate degradation (bacteria), D-galacturonate => pyruvate + D-glyceraldehyde 3P	Other carbohydrate metabolism	Absent	Absent	Absent	Absent	Absent	Absent	Absent	Absent	Absent	Absent	Absent	Present	Absent	Absent	Absent	Absent	Absent	Absent	Absent	Absent	Absent	Absent	Absent	Absent	Absent	Present	Absent	Absent	Absent	Absent	Absent	Absent	Absent	Absent	Present	Absent	Absent	Absent	Absent	Absent	Absent	Present	Absent
M00633	Semi-phosphorylative Entner-Doudoroff pathway, gluconate/galactonate => glycerate-3P	Central carbohydrate metabolism	Absent	Absent	Absent	Absent	Absent	Absent	Absent	Absent	Absent	Absent	Absent	Absent	Absent	Absent	Absent	Absent	Absent	Absent	Absent	Absent	Absent	Absent	Absent	Absent	Absent	Absent	Absent	Absent	Absent	Absent	Absent	Absent	Absent	Absent	Absent	Absent	Absent	Absent	Absent	Absent	Absent	Absent	Absent
M00636	Phthalate degradation, phthalate => protocatechuate	Aromatics degradation	Absent	Absent	Absent	Absent	Absent	Absent	Absent	Absent	Absent	Absent	Absent	Absent	Absent	Absent	Absent	Absent	Absent	Absent	Absent	Absent	Absent	Absent	Absent	Absent	Absent	Absent	Absent	Absent	Absent	Absent	Absent	Absent	Absent	Absent	Absent	Absent	Absent	Absent	Absent	Absent	Absent	Absent	Absent
M00637	Anthranilate degradation, anthranilate => catechol	Aromatics degradation	Absent	Absent	Absent	Absent	Absent	Absent	Absent	Absent	Absent	Absent	Absent	Absent	Absent	Absent	Absent	Absent	Absent	Absent	Absent	Absent	Absent	Absent	Absent	Absent	Absent	Absent	Absent	Absent	Absent	Absent	Absent	Absent	Absent	Absent	Absent	Absent	Absent	Absent	Absent	Absent	Absent	Absent	Absent
M00638	Salicylate degradation, salicylate => gentisate	Aromatics degradation	Absent	Absent	Absent	Absent	Absent	Absent	Absent	Absent	Absent	Absent	Absent	Absent	Absent	Absent	Absent	Absent	Absent	Absent	Absent	Absent	Absent	Absent	Absent	Absent	Absent	Absent	Absent	Absent	Absent	Absent	Absent	Absent	Absent	Absent	Absent	Absent	Absent	Absent	Absent	Absent	Absent	Absent	Absent
M00639	Multidrug resistance, efflux pump MexCD-OprJ	Drug resistance	Absent	Absent	Absent	Absent	Absent	Absent	Absent	Absent	Absent	Absent	Absent	Absent	Absent	Absent	Absent	Absent	Absent	Absent	Absent	Absent	Absent	Absent	Absent	Absent	Absent	Absent	Absent	Absent	Absent	Absent	Absent	Absent	Absent	Absent	Absent	Absent	Absent	Absent	Absent	Absent	Absent	Absent	Absent
M00641	Multidrug resistance, efflux pump MexEF-OprN	Drug resistance	Absent	Absent	Absent	Absent	Absent	Absent	Absent	Absent	Absent	Absent	Absent	Absent	Absent	Absent	Absent	Absent	Absent	Absent	Absent	Absent	Absent	Absent	Absent	Absent	Absent	Absent	Absent	Absent	Absent	Absent	Absent	Absent	Absent	Absent	Absent	Absent	Absent	Absent	Absent	Absent	Absent	Absent	Absent
M00642	Multidrug resistance, efflux pump MexJK-OprM	Drug resistance	Absent	Absent	Absent	Absent	Absent	Absent	Absent	Absent	Absent	Absent	Absent	Absent	Absent	Absent	Absent	Absent	Absent	Absent	Absent	Absent	Absent	Absent	Absent	Absent	Absent	Absent	Absent	Absent	Absent	Absent	Absent	Absent	Absent	Absent	Absent	Absent	Absent	Absent	Absent	Absent	Absent	Absent	Absent
M00643	Multidrug resistance, efflux pump MexXY-OprM	Drug resistance	Absent	Absent	Absent	Absent	Absent	Absent	Absent	Absent	Absent	Absent	Absent	Absent	Absent	Absent	Absent	Absent	Absent	Absent	Absent	Absent	Absent	Absent	Absent	Absent	Absent	Absent	Absent	Absent	Absent	Absent	Absent	Absent	Absent	Absent	Absent	Absent	Absent	Absent	Absent	Absent	Absent	Absent	Absent
M00649	Multidrug resistance, efflux pump AdeABC	Drug resistance	Absent	Absent	Absent	Absent	Absent	Absent	Absent	Absent	Absent	Absent	Absent	Absent	Absent	Absent	Absent	Absent	Absent	Absent	Absent	Absent	Absent	Absent	Absent	Absent	Absent	Absent	Absent	Absent	Absent	Absent	Absent	Absent	Absent	Absent	Absent	Absent	Absent	Absent	Absent	Absent	Absent	Absent	Absent
M00651	Vancomycin resistance, D-Ala-D-Lac type	Drug resistance	Absent	Absent	Absent	Absent	Absent	Absent	Absent	Absent	Absent	Absent	Absent	Absent	Absent	Absent	Absent	Absent	Absent	Absent	Absent	Absent	Absent	Absent	Absent	Absent	Absent	Absent	Absent	Absent	Absent	Absent	Absent	Absent	Absent	Absent	Absent	Absent	Absent	Absent	Absent	Absent	Absent	Absent	Absent
M00652	Vancomycin resistance, D-Ala-D-Ser type	Drug resistance	Absent	Absent	Absent	Absent	Absent	Absent	Absent	Absent	Absent	Absent	Absent	Absent	Absent	Absent	Absent	Absent	Absent	Absent	Absent	Absent	Absent	Absent	Absent	Absent	Absent	Absent	Absent	Absent	Absent	Absent	Absent	Absent	Absent	Absent	Absent	Absent	Absent	Absent	Absent	Absent	Absent	Absent	Absent
M00660	Xanthomonas spp. pathogenicity signature, T3SS and effectors	Plant pathogenicity	Absent	Absent	Absent	Absent	Absent	Absent	Absent	Absent	Absent	Absent	Absent	Absent	Absent	Absent	Absent	Absent	Absent	Absent	Absent	Absent	Absent	Absent	Absent	Absent	Absent	Absent	Absent	Absent	Absent	Absent	Absent	Absent	Absent	Absent	Absent	Absent	Absent	Absent	Absent	Absent	Absent	Absent	Absent
M00661	Paspaline biosynthesis, geranylgeranyl-PP + indoleglycerol phosphate => paspaline	Biosynthesis of other secondary metabolites	Absent	Absent	Absent	Absent	Absent	Absent	Absent	Absent	Absent	Absent	Absent	Absent	Absent	Absent	Absent	Absent	Absent	Absent	Absent	Absent	Absent	Absent	Absent	Absent	Absent	Absent	Absent	Absent	Absent	Absent	Absent	Absent	Absent	Absent	Absent	Absent	Absent	Absent	Absent	Absent	Absent	Absent	Absent
M00664	Nodulation	Symbiosis	Absent	Absent	Absent	Absent	Absent	Absent	Absent	Absent	Absent	Absent	Absent	Absent	Absent	Absent	Absent	Absent	Absent	Absent	Absent	Absent	Absent	Absent	Absent	Absent	Absent	Absent	Absent	Absent	Absent	Absent	Absent	Absent	Absent	Absent	Absent	Absent	Absent	Absent	Absent	Absent	Absent	Absent	Absent
M00672	Penicillin biosynthesis, aminoadipate + cycteine + valine => penicillin	beta-Lactam biosynthesis	Absent	Absent	Absent	Absent	Absent	Absent	Absent	Absent	Absent	Absent	Absent	Absent	Absent	Absent	Absent	Absent	Absent	Absent	Absent	Absent	Absent	Absent	Absent	Absent	Absent	Absent	Absent	Absent	Absent	Absent	Absent	Absent	Absent	Absent	Absent	Absent	Absent	Absent	Absent	Absent	Absent	Absent	Absent
M00673	Cephamycin C biosynthesis, aminoadipate + cycteine + valine => cephamycin C	beta-Lactam biosynthesis	Absent	Absent	Absent	Absent	Absent	Absent	Absent	Absent	Absent	Absent	Absent	Absent	Absent	Absent	Absent	Absent	Absent	Absent	Absent	Absent	Absent	Absent	Absent	Absent	Absent	Absent	Absent	Absent	Absent	Absent	Absent	Absent	Absent	Absent	Absent	Absent	Absent	Absent	Absent	Absent	Absent	Absent	Absent
M00674	Clavaminate biosynthesis, arginine + glyceraldehyde-3P => clavaminate	beta-Lactam biosynthesis	Absent	Absent	Absent	Absent	Absent	Absent	Absent	Absent	Absent	Absent	Absent	Absent	Absent	Absent	Absent	Absent	Absent	Absent	Absent	Absent	Absent	Absent	Absent	Absent	Absent	Absent	Absent	Absent	Absent	Absent	Absent	Absent	Absent	Absent	Absent	Absent	Absent	Absent	Absent	Absent	Absent	Absent	Absent
M00675	Carbapenem-3-carboxylate biosynthesis, pyrroline-5-carboxylate + malonyl-CoA => carbapenem-3-carboxylate	beta-Lactam biosynthesis	Absent	Absent	Absent	Absent	Absent	Absent	Absent	Absent	Absent	Absent	Absent	Absent	Absent	Absent	Absent	Absent	Absent	Absent	Absent	Absent	Absent	Absent	Absent	Absent	Absent	Absent	Absent	Absent	Absent	Absent	Absent	Absent	Absent	Absent	Absent	Absent	Absent	Absent	Absent	Absent	Absent	Absent	Absent
M00696	Multidrug resistance, efflux pump AcrEF-TolC	Drug resistance	Absent	Absent	Absent	Absent	Absent	Absent	Absent	Absent	Absent	Absent	Absent	Absent	Absent	Absent	Absent	Absent	Absent	Absent	Absent	Absent	Absent	Absent	Absent	Absent	Absent	Absent	Absent	Absent	Absent	Absent	Absent	Absent	Absent	Absent	Absent	Absent	Absent	Absent	Absent	Absent	Absent	Absent	Absent
M00697	Multidrug resistance, efflux pump MdtEF-TolC	Drug resistance	Absent	Absent	Absent	Absent	Absent	Absent	Absent	Absent	Absent	Absent	Absent	Absent	Absent	Absent	Absent	Absent	Absent	Absent	Absent	Absent	Absent	Absent	Absent	Absent	Absent	Absent	Absent	Absent	Absent	Absent	Absent	Absent	Absent	Absent	Absent	Absent	Absent	Absent	Absent	Absent	Absent	Absent	Absent
M00698	Multidrug resistance, efflux pump BpeEF-OprC	Drug resistance	Absent	Absent	Absent	Absent	Absent	Absent	Absent	Absent	Absent	Absent	Absent	Absent	Absent	Absent	Absent	Absent	Absent	Absent	Absent	Absent	Absent	Absent	Absent	Absent	Absent	Absent	Absent	Absent	Absent	Absent	Absent	Absent	Absent	Absent	Absent	Absent	Absent	Absent	Absent	Absent	Absent	Absent	Absent
M00700	Multidrug resistance, efflux pump AbcA	Drug resistance	Absent	Absent	Absent	Absent	Absent	Absent	Absent	Absent	Absent	Absent	Absent	Absent	Absent	Absent	Absent	Absent	Absent	Absent	Absent	Absent	Absent	Absent	Absent	Absent	Absent	Absent	Absent	Absent	Absent	Absent	Absent	Absent	Absent	Absent	Absent	Absent	Absent	Absent	Absent	Absent	Absent	Absent	Absent
M00702	Multidrug resistance, efflux pump NorB	Drug resistance	Absent	Absent	Absent	Absent	Absent	Absent	Absent	Absent	Absent	Absent	Absent	Absent	Absent	Absent	Absent	Absent	Absent	Absent	Absent	Absent	Absent	Absent	Absent	Absent	Absent	Absent	Absent	Absent	Absent	Absent	Absent	Absent	Absent	Absent	Absent	Absent	Absent	Absent	Absent	Absent	Absent	Absent	Absent
M00704	Tetracycline resistance, efflux pump Tet38	Drug resistance	Absent	Absent	Absent	Absent	Absent	Absent	Absent	Absent	Absent	Absent	Absent	Absent	Absent	Absent	Absent	Absent	Absent	Absent	Absent	Absent	Absent	Absent	Absent	Absent	Absent	Absent	Absent	Absent	Absent	Absent	Absent	Absent	Absent	Absent	Absent	Absent	Absent	Absent	Absent	Absent	Absent	Absent	Absent
M00705	Multidrug resistance, efflux pump MepA	Drug resistance	Absent	Absent	Absent	Absent	Absent	Absent	Absent	Absent	Absent	Absent	Absent	Absent	Absent	Absent	Absent	Absent	Absent	Absent	Absent	Absent	Absent	Absent	Absent	Absent	Absent	Absent	Absent	Absent	Absent	Absent	Absent	Absent	Absent	Absent	Absent	Absent	Absent	Absent	Absent	Absent	Absent	Absent	Absent
M00714	Multidrug resistance, efflux pump QacA	Drug resistance	Absent	Absent	Absent	Absent	Absent	Absent	Absent	Absent	Absent	Absent	Absent	Absent	Absent	Absent	Absent	Absent	Absent	Absent	Absent	Absent	Absent	Absent	Absent	Absent	Absent	Absent	Absent	Absent	Absent	Absent	Absent	Absent	Absent	Absent	Absent	Absent	Absent	Absent	Absent	Absent	Absent	Absent	Absent
M00718	Multidrug resistance, efflux pump MexAB-OprM	Drug resistance	Absent	Absent	Absent	Absent	Absent	Absent	Absent	Absent	Absent	Absent	Absent	Absent	Absent	Absent	Absent	Absent	Absent	Absent	Absent	Absent	Absent	Absent	Absent	Absent	Absent	Absent	Absent	Absent	Absent	Absent	Absent	Absent	Absent	Absent	Absent	Absent	Absent	Absent	Absent	Absent	Absent	Absent	Absent
M00725	Cationic antimicrobial peptide (CAMP) resistance, dltABCD operon	Drug resistance	Absent	Absent	Absent	Absent	Absent	Absent	Absent	Absent	Absent	Absent	Absent	Absent	Absent	Absent	Absent	Absent	Absent	Absent	Absent	Absent	Absent	Absent	Absent	Absent	Absent	Absent	Absent	Absent	Absent	Absent	Absent	Absent	Absent	Absent	Absent	Absent	Absent	Absent	Absent	Absent	Absent	Absent	Absent
M00726	Cationic antimicrobial peptide (CAMP) resistance, lysyl-phosphatidylglycerol (L-PG) synthase MprF	Drug resistance	Absent	Absent	Absent	Absent	Absent	Absent	Absent	Absent	Absent	Absent	Absent	Absent	Absent	Absent	Absent	Absent	Absent	Absent	Absent	Absent	Absent	Absent	Absent	Absent	Absent	Absent	Absent	Absent	Absent	Absent	Absent	Absent	Absent	Absent	Absent	Absent	Absent	Absent	Absent	Absent	Absent	Absent	Absent
M00730	Cationic antimicrobial peptide (CAMP) resistance, VraFG transporter	Drug resistance	Absent	Absent	Absent	Absent	Absent	Absent	Absent	Absent	Absent	Absent	Absent	Absent	Absent	Absent	Absent	Absent	Absent	Absent	Absent	Absent	Absent	Absent	Absent	Absent	Absent	Absent	Absent	Absent	Absent	Absent	Absent	Absent	Absent	Absent	Absent	Absent	Absent	Absent	Absent	Absent	Absent	Absent	Absent
M00736	Nocardicin A biosynthesis, L-pHPG + arginine + serine => nocardicin A	beta-Lactam biosynthesis	Absent	Absent	Absent	Absent	Absent	Absent	Absent	Absent	Absent	Absent	Absent	Absent	Absent	Absent	Absent	Absent	Absent	Absent	Absent	Absent	Absent	Absent	Absent	Absent	Absent	Absent	Absent	Absent	Absent	Absent	Absent	Absent	Absent	Absent	Absent	Absent	Absent	Absent	Absent	Absent	Absent	Absent	Absent
M00740	Methylaspartate cycle	Other carbohydrate metabolism	Absent	Absent	Absent	Absent	Absent	Absent	Absent	Absent	Absent	Absent	Absent	Absent	Absent	Absent	Absent	Absent	Absent	Absent	Absent	Absent	Absent	Absent	Absent	Absent	Absent	Absent	Absent	Absent	Absent	Absent	Absent	Absent	Absent	Absent	Absent	Absent	Absent	Absent	Absent	Absent	Absent	Absent	Absent
M00741	Propanoyl-CoA metabolism, propanoyl-CoA => succinyl-CoA	Other carbohydrate metabolism	Absent	Absent	Present	Absent	Absent	Absent	Absent	Absent	Present	Absent	Absent	Absent	Absent	Absent	Absent	Absent	Absent	Absent	Absent	Absent	Absent	Absent	Absent	Absent	Absent	Absent	Absent	Absent	Absent	Absent	Absent	Absent	Absent	Absent	Absent	Absent	Absent	Absent	Absent	Absent	Absent	Present	Absent
M00744	Cationic antimicrobial peptide (CAMP) resistance, protease PgtE	Drug resistance	Absent	Absent	Absent	Absent	Absent	Absent	Absent	Absent	Absent	Absent	Absent	Absent	Absent	Absent	Absent	Absent	Absent	Absent	Absent	Absent	Absent	Absent	Absent	Absent	Absent	Absent	Absent	Absent	Absent	Absent	Absent	Absent	Absent	Absent	Absent	Absent	Absent	Absent	Absent	Absent	Absent	Absent	Absent
M00745	Imipenem resistance, repression of porin OprD	Drug resistance	Absent	Absent	Absent	Absent	Absent	Absent	Absent	Absent	Absent	Absent	Absent	Absent	Absent	Absent	Absent	Absent	Absent	Absent	Absent	Absent	Absent	Absent	Absent	Absent	Absent	Absent	Absent	Absent	Absent	Absent	Absent	Absent	Absent	Absent	Absent	Absent	Absent	Absent	Absent	Absent	Absent	Absent	Absent
M00746	Multidrug resistance, repression of porin OmpF	Drug resistance	Absent	Absent	Absent	Absent	Absent	Absent	Absent	Absent	Absent	Absent	Absent	Absent	Absent	Absent	Absent	Absent	Absent	Absent	Absent	Absent	Absent	Absent	Absent	Absent	Absent	Absent	Absent	Absent	Absent	Absent	Absent	Absent	Absent	Absent	Absent	Absent	Absent	Absent	Absent	Absent	Absent	Absent	Absent
M00761	Undecaprenylphosphate alpha-L-Ara4N biosynthesis, UDP-GlcA => undecaprenyl phosphate alpha-L-Ara4N	Other carbohydrate metabolism	Absent	Absent	Absent	Absent	Absent	Absent	Absent	Absent	Absent	Absent	Absent	Absent	Absent	Absent	Absent	Absent	Absent	Absent	Absent	Absent	Absent	Absent	Absent	Absent	Absent	Absent	Absent	Absent	Absent	Absent	Absent	Absent	Absent	Absent	Absent	Absent	Absent	Absent	Absent	Absent	Absent	Absent	Absent
M00763	Ornithine biosynthesis, mediated by LysW, glutamate => ornithine	Arginine and proline metabolism	Absent	Absent	Absent	Absent	Absent	Absent	Absent	Absent	Absent	Absent	Absent	Absent	Absent	Absent	Absent	Absent	Absent	Absent	Absent	Absent	Absent	Absent	Absent	Absent	Absent	Absent	Absent	Absent	Absent	Absent	Absent	Absent	Absent	Absent	Absent	Absent	Absent	Absent	Absent	Absent	Absent	Absent	Absent
M00769	Multidrug resistance, efflux pump MexPQ-OpmE	Drug resistance	Absent	Absent	Absent	Absent	Absent	Absent	Absent	Absent	Absent	Absent	Absent	Absent	Absent	Absent	Absent	Absent	Absent	Absent	Absent	Absent	Absent	Absent	Absent	Absent	Absent	Absent	Absent	Absent	Absent	Absent	Absent	Absent	Absent	Absent	Absent	Absent	Absent	Absent	Absent	Absent	Absent	Absent	Absent
M00773	Tylosin biosynthesis, methylmalonyl-CoA + malonyl-CoA => tylactone => tylosin	Macrolide biosynthesis	Absent	Absent	Absent	Absent	Absent	Absent	Absent	Absent	Absent	Absent	Absent	Absent	Absent	Absent	Absent	Absent	Absent	Absent	Absent	Absent	Absent	Absent	Absent	Absent	Absent	Absent	Absent	Absent	Absent	Absent	Absent	Absent	Absent	Absent	Absent	Absent	Absent	Absent	Absent	Absent	Absent	Absent	Absent
M00774	Erythromycin biosynthesis, propanoyl-CoA + methylmalonyl-CoA => deoxyerythronolide B => erythromycin A/B	Macrolide biosynthesis	Absent	Absent	Absent	Absent	Absent	Absent	Absent	Absent	Absent	Absent	Absent	Absent	Absent	Absent	Absent	Absent	Absent	Absent	Absent	Absent	Absent	Absent	Absent	Absent	Absent	Absent	Absent	Absent	Absent	Absent	Absent	Absent	Absent	Absent	Absent	Absent	Absent	Absent	Absent	Absent	Absent	Absent	Absent
M00775	Oleandomycin biosynthesis, malonyl-CoA + methylmalonyl-CoA => 8,8a-deoxyoleandolide => oleandomycin	Macrolide biosynthesis	Absent	Absent	Absent	Absent	Absent	Absent	Absent	Absent	Absent	Absent	Absent	Absent	Absent	Absent	Absent	Absent	Absent	Absent	Absent	Absent	Absent	Absent	Absent	Absent	Absent	Absent	Absent	Absent	Absent	Absent	Absent	Absent	Absent	Absent	Absent	Absent	Absent	Absent	Absent	Absent	Absent	Absent	Absent
M00776	Pikromycin/methymycin biosynthesis, methylmalonyl-CoA + malonyl-CoA => narbonolide/10-deoxymethynolide => pikromycin/methymycin	Macrolide biosynthesis	Absent	Absent	Absent	Absent	Absent	Absent	Absent	Absent	Absent	Absent	Absent	Absent	Absent	Absent	Absent	Absent	Absent	Absent	Absent	Absent	Absent	Absent	Absent	Absent	Absent	Absent	Absent	Absent	Absent	Absent	Absent	Absent	Absent	Absent	Absent	Absent	Absent	Absent	Absent	Absent	Absent	Absent	Absent
M00777	Avermectin biosynthesis, 2-methylbutanoyl-CoA/isobutyryl-CoA => 6,8a-Seco-6,8a-deoxy-5-oxoavermectin 1a/1b aglycone => avermectin A1a/B1a/A1b/B1b	Macrolide biosynthesis	Absent	Absent	Absent	Absent	Absent	Absent	Absent	Absent	Absent	Absent	Absent	Absent	Absent	Absent	Absent	Absent	Absent	Absent	Absent	Absent	Absent	Absent	Absent	Absent	Absent	Absent	Absent	Absent	Absent	Absent	Absent	Absent	Absent	Absent	Absent	Absent	Absent	Absent	Absent	Absent	Absent	Absent	Absent
M00778	Type II polyketide backbone biosynthesis, acyl-CoA + malonyl-CoA => polyketide	Type II polyketide biosynthesis	Absent	Absent	Absent	Absent	Absent	Absent	Absent	Absent	Absent	Absent	Absent	Absent	Absent	Absent	Absent	Absent	Absent	Absent	Absent	Absent	Absent	Absent	Absent	Absent	Absent	Absent	Absent	Absent	Absent	Absent	Absent	Absent	Absent	Absent	Absent	Absent	Absent	Absent	Absent	Absent	Absent	Absent	Absent
M00779	Dihydrokalafungin biosynthesis, octaketide => dihydrokalafungin	Type II polyketide biosynthesis	Absent	Absent	Absent	Absent	Absent	Absent	Absent	Absent	Absent	Absent	Absent	Absent	Absent	Absent	Absent	Absent	Absent	Absent	Absent	Absent	Absent	Absent	Absent	Absent	Absent	Absent	Absent	Absent	Absent	Absent	Absent	Absent	Absent	Absent	Absent	Absent	Absent	Absent	Absent	Absent	Absent	Absent	Absent
M00780	Tetracycline/oxytetracycline biosynthesis, pretetramide => tetracycline/oxytetracycline	Type II polyketide biosynthesis	Absent	Absent	Absent	Absent	Absent	Absent	Absent	Absent	Absent	Absent	Absent	Absent	Absent	Absent	Absent	Absent	Absent	Absent	Absent	Absent	Absent	Absent	Absent	Absent	Absent	Absent	Absent	Absent	Absent	Absent	Absent	Absent	Absent	Absent	Absent	Absent	Absent	Absent	Absent	Absent	Absent	Absent	Absent
M00781	Nogalavinone/aklavinone biosynthesis, deoxynogalonate/deoxyaklanonate => nogalavinone/aklavinone	Type II polyketide biosynthesis	Absent	Absent	Absent	Absent	Absent	Absent	Absent	Absent	Absent	Absent	Absent	Absent	Absent	Absent	Absent	Absent	Absent	Absent	Absent	Absent	Absent	Absent	Absent	Absent	Absent	Absent	Absent	Absent	Absent	Absent	Absent	Absent	Absent	Absent	Absent	Absent	Absent	Absent	Absent	Absent	Absent	Absent	Absent
M00782	Mithramycin biosynthesis, 4-demethylpremithramycinone => mithramycin	Type II polyketide biosynthesis	Absent	Absent	Absent	Absent	Absent	Absent	Absent	Absent	Absent	Absent	Absent	Absent	Absent	Absent	Absent	Absent	Absent	Absent	Absent	Absent	Absent	Absent	Absent	Absent	Absent	Absent	Absent	Absent	Absent	Absent	Absent	Absent	Absent	Absent	Absent	Absent	Absent	Absent	Absent	Absent	Absent	Absent	Absent
M00783	Tetracenomycin C/8-demethyltetracenomycin C biosynthesis, tetracenomycin F2 => tetracenomycin C/8-demethyltetracenomycin C	Type II polyketide biosynthesis	Absent	Absent	Absent	Absent	Absent	Absent	Absent	Absent	Absent	Absent	Absent	Absent	Absent	Absent	Absent	Absent	Absent	Absent	Absent	Absent	Absent	Absent	Absent	Absent	Absent	Absent	Absent	Absent	Absent	Absent	Absent	Absent	Absent	Absent	Absent	Absent	Absent	Absent	Absent	Absent	Absent	Absent	Absent
M00784	Elloramycin biosynthesis, 8-demethyltetracenomycin C => elloramycin A	Type II polyketide biosynthesis	Absent	Absent	Absent	Absent	Absent	Absent	Absent	Absent	Absent	Absent	Absent	Absent	Absent	Absent	Absent	Absent	Absent	Absent	Absent	Absent	Absent	Absent	Absent	Absent	Absent	Absent	Absent	Absent	Absent	Absent	Absent	Absent	Absent	Absent	Absent	Absent	Absent	Absent	Absent	Absent	Absent	Absent	Absent
M00785	Cycloserine biosynthesis, arginine/serine => cycloserine	Biosynthesis of other secondary metabolites	Absent	Absent	Absent	Absent	Absent	Absent	Absent	Absent	Absent	Absent	Absent	Absent	Absent	Absent	Absent	Absent	Absent	Absent	Absent	Absent	Absent	Absent	Absent	Absent	Absent	Absent	Absent	Absent	Absent	Absent	Absent	Absent	Absent	Absent	Absent	Absent	Absent	Absent	Absent	Absent	Absent	Absent	Absent
M00786	Fumitremorgin alkaloid biosynthesis, tryptophan + proline => fumitremorgin C/A	Biosynthesis of other secondary metabolites	Absent	Absent	Absent	Absent	Absent	Absent	Absent	Absent	Absent	Absent	Absent	Absent	Absent	Absent	Absent	Absent	Absent	Absent	Absent	Absent	Absent	Absent	Absent	Absent	Absent	Absent	Absent	Absent	Absent	Absent	Absent	Absent	Absent	Absent	Absent	Absent	Absent	Absent	Absent	Absent	Absent	Absent	Absent
M00787	Bacilysin biosynthesis, prephenate => bacilysin	Biosynthesis of other secondary metabolites	Absent	Absent	Absent	Absent	Absent	Absent	Absent	Absent	Absent	Absent	Absent	Absent	Absent	Absent	Absent	Absent	Absent	Absent	Absent	Absent	Absent	Absent	Absent	Absent	Absent	Absent	Absent	Absent	Absent	Absent	Absent	Absent	Absent	Absent	Absent	Absent	Absent	Absent	Absent	Absent	Absent	Absent	Absent
M00788	Terpentecin biosynthesis, GGAP => terpentecin	Biosynthesis of other secondary metabolites	Absent	Absent	Absent	Absent	Absent	Absent	Absent	Absent	Absent	Absent	Absent	Absent	Absent	Absent	Absent	Absent	Absent	Absent	Absent	Absent	Absent	Absent	Absent	Absent	Absent	Absent	Absent	Absent	Absent	Absent	Absent	Absent	Absent	Absent	Absent	Absent	Absent	Absent	Absent	Absent	Absent	Absent	Absent
M00789	Rebeccamycin biosynthesis, tryptophan => rebeccamycin	Biosynthesis of other secondary metabolites	Absent	Absent	Absent	Absent	Absent	Absent	Absent	Absent	Absent	Absent	Absent	Absent	Absent	Absent	Absent	Absent	Absent	Absent	Absent	Absent	Absent	Absent	Absent	Absent	Absent	Absent	Absent	Absent	Absent	Absent	Absent	Absent	Absent	Absent	Absent	Absent	Absent	Absent	Absent	Absent	Absent	Absent	Absent
M00790	Pyrrolnitrin biosynthesis, tryptophan => pyrrolnitrin	Biosynthesis of other secondary metabolites	Absent	Absent	Absent	Absent	Absent	Absent	Absent	Absent	Absent	Absent	Absent	Absent	Absent	Absent	Absent	Absent	Absent	Absent	Absent	Absent	Absent	Absent	Absent	Absent	Absent	Absent	Absent	Absent	Absent	Absent	Absent	Absent	Absent	Absent	Absent	Absent	Absent	Absent	Absent	Absent	Absent	Absent	Absent
M00793	dTDP-L-rhamnose biosynthesis	Polyketide sugar unit biosynthesis	Present	Absent	Present	Present	Present	Absent	Present	Present	Present	Present	Present	Present	Present	Absent	Absent	Present	Absent	Absent	Absent	Absent	Present	Absent	Absent	Present	Absent	Absent	Present	Present	Absent	Absent	Absent	Absent	Absent	Present	Present	Absent	Absent	Present	Present	Absent	Absent	Present	Present
M00794	dTDP-6-deoxy-D-allose biosynthesis	Polyketide sugar unit biosynthesis	Absent	Absent	Absent	Absent	Absent	Absent	Absent	Absent	Absent	Absent	Absent	Absent	Absent	Absent	Absent	Absent	Absent	Absent	Absent	Absent	Absent	Absent	Absent	Absent	Absent	Absent	Absent	Absent	Absent	Absent	Absent	Absent	Absent	Absent	Absent	Absent	Absent	Absent	Absent	Absent	Absent	Absent	Absent
M00795	dTDP-beta-L-noviose biosynthesis	Polyketide sugar unit biosynthesis	Absent	Absent	Absent	Absent	Absent	Absent	Absent	Absent	Absent	Absent	Absent	Absent	Absent	Absent	Absent	Absent	Absent	Absent	Absent	Absent	Absent	Absent	Absent	Absent	Absent	Absent	Absent	Absent	Absent	Absent	Absent	Absent	Absent	Absent	Absent	Absent	Absent	Absent	Absent	Absent	Absent	Absent	Absent
M00796	dTDP-D-mycaminose biosynthesis	Polyketide sugar unit biosynthesis	Absent	Absent	Absent	Absent	Absent	Absent	Absent	Absent	Absent	Absent	Absent	Absent	Absent	Absent	Absent	Absent	Absent	Absent	Absent	Absent	Absent	Absent	Absent	Absent	Absent	Absent	Absent	Absent	Absent	Absent	Absent	Absent	Absent	Absent	Absent	Absent	Absent	Absent	Absent	Absent	Absent	Absent	Absent
M00797	dTDP-D-desosamine biosynthesis	Polyketide sugar unit biosynthesis	Absent	Absent	Absent	Absent	Absent	Absent	Absent	Absent	Absent	Absent	Absent	Absent	Absent	Absent	Absent	Absent	Absent	Absent	Absent	Absent	Absent	Absent	Absent	Absent	Absent	Absent	Absent	Absent	Absent	Absent	Absent	Absent	Absent	Absent	Absent	Absent	Absent	Absent	Absent	Absent	Absent	Absent	Absent
M00798	dTDP-L-mycarose biosynthesis	Polyketide sugar unit biosynthesis	Absent	Absent	Absent	Absent	Absent	Absent	Absent	Absent	Absent	Absent	Absent	Absent	Absent	Absent	Absent	Absent	Absent	Absent	Absent	Absent	Absent	Absent	Absent	Absent	Absent	Absent	Absent	Absent	Absent	Absent	Absent	Absent	Absent	Absent	Absent	Absent	Absent	Absent	Absent	Absent	Absent	Absent	Absent
M00799	dTDP-L-oleandrose biosynthesis	Polyketide sugar unit biosynthesis	Absent	Absent	Absent	Absent	Absent	Absent	Absent	Absent	Absent	Absent	Absent	Absent	Absent	Absent	Absent	Absent	Absent	Absent	Absent	Absent	Absent	Absent	Absent	Absent	Absent	Absent	Absent	Absent	Absent	Absent	Absent	Absent	Absent	Absent	Absent	Absent	Absent	Absent	Absent	Absent	Absent	Absent	Absent
M00800	dTDP-L-megosamine biosynthesis	Polyketide sugar unit biosynthesis	Absent	Absent	Absent	Absent	Absent	Absent	Absent	Absent	Absent	Absent	Absent	Absent	Absent	Absent	Absent	Absent	Absent	Absent	Absent	Absent	Absent	Absent	Absent	Absent	Absent	Absent	Absent	Absent	Absent	Absent	Absent	Absent	Absent	Absent	Absent	Absent	Absent	Absent	Absent	Absent	Absent	Absent	Absent
M00801	dTDP-L-olivose biosynthesis	Polyketide sugar unit biosynthesis	Absent	Absent	Absent	Absent	Absent	Absent	Absent	Absent	Absent	Absent	Absent	Absent	Absent	Absent	Absent	Absent	Absent	Absent	Absent	Absent	Absent	Absent	Absent	Absent	Absent	Absent	Absent	Absent	Absent	Absent	Absent	Absent	Absent	Absent	Absent	Absent	Absent	Absent	Absent	Absent	Absent	Absent	Absent
M00802	dTDP-D-forosamine biosynthesis	Polyketide sugar unit biosynthesis	Absent	Absent	Absent	Absent	Absent	Absent	Absent	Absent	Absent	Absent	Absent	Absent	Absent	Absent	Absent	Absent	Absent	Absent	Absent	Absent	Absent	Absent	Absent	Absent	Absent	Absent	Absent	Absent	Absent	Absent	Absent	Absent	Absent	Absent	Absent	Absent	Absent	Absent	Absent	Absent	Absent	Absent	Absent
M00803	dTDP-D-angolosamine biosynthesis	Polyketide sugar unit biosynthesis	Absent	Absent	Absent	Absent	Absent	Absent	Absent	Absent	Absent	Absent	Absent	Absent	Absent	Absent	Absent	Absent	Absent	Absent	Absent	Absent	Absent	Absent	Absent	Absent	Absent	Absent	Absent	Absent	Absent	Absent	Absent	Absent	Absent	Absent	Absent	Absent	Absent	Absent	Absent	Absent	Absent	Absent	Absent
M00804	Complete nitrification, comammox, ammonia => nitrite => nitrate	Nitrogen metabolism	Absent	Absent	Absent	Absent	Absent	Absent	Absent	Absent	Absent	Absent	Absent	Absent	Absent	Absent	Absent	Absent	Absent	Absent	Absent	Absent	Absent	Absent	Absent	Absent	Absent	Absent	Absent	Absent	Absent	Absent	Absent	Absent	Absent	Absent	Absent	Absent	Absent	Absent	Absent	Absent	Absent	Absent	Absent
M00805	Staurosporine biosynthesis, tryptophan => staurosporine	Biosynthesis of other secondary metabolites	Absent	Absent	Absent	Absent	Absent	Absent	Absent	Absent	Absent	Absent	Absent	Absent	Absent	Absent	Absent	Absent	Absent	Absent	Absent	Absent	Absent	Absent	Absent	Absent	Absent	Absent	Absent	Absent	Absent	Absent	Absent	Absent	Absent	Absent	Absent	Absent	Absent	Absent	Absent	Absent	Absent	Absent	Absent
M00808	Violacein biosynthesis, tryptophan => violacein	Biosynthesis of other secondary metabolites	Absent	Absent	Absent	Absent	Absent	Absent	Absent	Absent	Absent	Absent	Absent	Absent	Absent	Absent	Absent	Absent	Absent	Absent	Absent	Absent	Absent	Absent	Absent	Absent	Absent	Absent	Absent	Absent	Absent	Absent	Absent	Absent	Absent	Absent	Absent	Absent	Absent	Absent	Absent	Absent	Absent	Absent	Absent
M00810	Nicotine degradation, pyridine pathway, nicotine => 2,6-dihydroxypyridine/succinate semialdehyde	Cofactor and vitamin metabolism	Absent	Absent	Absent	Absent	Absent	Absent	Absent	Absent	Absent	Absent	Absent	Absent	Absent	Absent	Absent	Absent	Absent	Absent	Absent	Absent	Absent	Absent	Absent	Absent	Absent	Absent	Absent	Absent	Absent	Absent	Absent	Absent	Absent	Absent	Absent	Absent	Absent	Absent	Absent	Absent	Absent	Absent	Absent
M00811	Nicotine degradation, pyrrolidine pathway, nicotine => succinate semialdehyde	Cofactor and vitamin metabolism	Absent	Absent	Absent	Absent	Absent	Absent	Absent	Absent	Absent	Absent	Absent	Absent	Absent	Absent	Absent	Absent	Absent	Absent	Absent	Absent	Absent	Absent	Absent	Absent	Absent	Absent	Absent	Absent	Absent	Absent	Absent	Absent	Absent	Absent	Absent	Absent	Absent	Absent	Absent	Absent	Absent	Absent	Absent
M00814	Acarbose biosynthesis, sedoheptulopyranose-7P => acarbose	Biosynthesis of other secondary metabolites	Absent	Absent	Absent	Absent	Absent	Absent	Absent	Absent	Absent	Absent	Absent	Absent	Absent	Absent	Absent	Absent	Absent	Absent	Absent	Absent	Absent	Absent	Absent	Absent	Absent	Absent	Absent	Absent	Absent	Absent	Absent	Absent	Absent	Absent	Absent	Absent	Absent	Absent	Absent	Absent	Absent	Absent	Absent
M00815	Validamycin A biosynthesis, sedoheptulopyranose-7P => validamycin A	Biosynthesis of other secondary metabolites	Absent	Absent	Absent	Absent	Absent	Absent	Absent	Absent	Absent	Absent	Absent	Absent	Absent	Absent	Absent	Absent	Absent	Absent	Absent	Absent	Absent	Absent	Absent	Absent	Absent	Absent	Absent	Absent	Absent	Absent	Absent	Absent	Absent	Absent	Absent	Absent	Absent	Absent	Absent	Absent	Absent	Absent	Absent
M00819	Pentalenolactone biosynthesis, farnesyl-PP => pentalenolactone	Biosynthesis of other secondary metabolites	Absent	Absent	Absent	Absent	Absent	Absent	Absent	Absent	Absent	Absent	Absent	Absent	Absent	Absent	Absent	Absent	Absent	Absent	Absent	Absent	Absent	Absent	Absent	Absent	Absent	Absent	Absent	Absent	Absent	Absent	Absent	Absent	Absent	Absent	Absent	Absent	Absent	Absent	Absent	Absent	Absent	Absent	Absent
M00823	Chlortetracycline biosynthesis, pretetramide => chlortetracycline	Type II polyketide biosynthesis	Absent	Absent	Absent	Absent	Absent	Absent	Absent	Absent	Absent	Absent	Absent	Absent	Absent	Absent	Absent	Absent	Absent	Absent	Absent	Absent	Absent	Absent	Absent	Absent	Absent	Absent	Absent	Absent	Absent	Absent	Absent	Absent	Absent	Absent	Absent	Absent	Absent	Absent	Absent	Absent	Absent	Absent	Absent
M00824	9-membered enediyne core biosynthesis, malonyl-CoA => 3-hydroxyhexadeca-4,6,8,10,12,14-hexaenoyl-ACP => 9-membered enediyne core	Enediyne biosynthesis	Absent	Absent	Absent	Absent	Absent	Absent	Absent	Absent	Absent	Absent	Absent	Absent	Absent	Absent	Absent	Absent	Absent	Absent	Absent	Absent	Absent	Absent	Absent	Absent	Absent	Absent	Absent	Absent	Absent	Absent	Absent	Absent	Absent	Absent	Absent	Absent	Absent	Absent	Absent	Absent	Absent	Absent	Absent
M00825	10-membered enediyne core biosynthesis, malonyl-CoA => 3-hydroxyhexadeca-4,6,8,10,12,14-hexaenoyl-ACP => 10-membered enediyne core	Enediyne biosynthesis	Absent	Absent	Absent	Absent	Absent	Absent	Absent	Absent	Absent	Absent	Absent	Absent	Absent	Absent	Absent	Absent	Absent	Absent	Absent	Absent	Absent	Absent	Absent	Absent	Absent	Absent	Absent	Absent	Absent	Absent	Absent	Absent	Absent	Absent	Absent	Absent	Absent	Absent	Absent	Absent	Absent	Absent	Absent
M00826	C-1027 benzoxazolinate moiety biosynthesis, chorismate => benzoxazolinyl-CoA	Enediyne biosynthesis	Absent	Absent	Absent	Absent	Absent	Absent	Absent	Absent	Absent	Absent	Absent	Absent	Absent	Absent	Absent	Absent	Absent	Absent	Absent	Absent	Absent	Absent	Absent	Absent	Absent	Absent	Absent	Absent	Absent	Absent	Absent	Absent	Absent	Absent	Absent	Absent	Absent	Absent	Absent	Absent	Absent	Absent	Absent
M00827	C-1027 beta-amino acid moiety biosynthesis, tyrosine => 3-chloro-4,5-dihydroxy-beta-phenylalanyl-PCP	Enediyne biosynthesis	Absent	Absent	Absent	Absent	Absent	Absent	Absent	Absent	Absent	Absent	Absent	Absent	Absent	Absent	Absent	Absent	Absent	Absent	Absent	Absent	Absent	Absent	Absent	Absent	Absent	Absent	Absent	Absent	Absent	Absent	Absent	Absent	Absent	Absent	Absent	Absent	Absent	Absent	Absent	Absent	Absent	Absent	Absent
M00828	Maduropeptin beta-hydroxy acid moiety biosynthesis, tyrosine => 3-(4-hydroxyphenyl)-3-oxopropanoyl-PCP	Enediyne biosynthesis	Absent	Absent	Absent	Absent	Absent	Absent	Absent	Absent	Absent	Absent	Absent	Absent	Absent	Absent	Absent	Absent	Absent	Absent	Absent	Absent	Absent	Absent	Absent	Absent	Absent	Absent	Absent	Absent	Absent	Absent	Absent	Absent	Absent	Absent	Absent	Absent	Absent	Absent	Absent	Absent	Absent	Absent	Absent
M00829	3,6-Dimethylsalicylyl-CoA biosynthesis, malonyl-CoA => 6-methylsalicylate => 3,6-dimethylsalicylyl-CoA	Enediyne biosynthesis	Absent	Absent	Absent	Absent	Absent	Absent	Absent	Absent	Absent	Absent	Absent	Absent	Absent	Absent	Absent	Absent	Absent	Absent	Absent	Absent	Absent	Absent	Absent	Absent	Absent	Absent	Absent	Absent	Absent	Absent	Absent	Absent	Absent	Absent	Absent	Absent	Absent	Absent	Absent	Absent	Absent	Absent	Absent
M00830	Neocarzinostatin naphthoate moiety biosynthesis, malonyl-CoA => 2-hydroxy-5-methyl-1-naphthoate => 2-hydroxy-7-methoxy-5-methyl-1-naphthoyl-CoA	Enediyne biosynthesis	Absent	Absent	Absent	Absent	Absent	Absent	Absent	Absent	Absent	Absent	Absent	Absent	Absent	Absent	Absent	Absent	Absent	Absent	Absent	Absent	Absent	Absent	Absent	Absent	Absent	Absent	Absent	Absent	Absent	Absent	Absent	Absent	Absent	Absent	Absent	Absent	Absent	Absent	Absent	Absent	Absent	Absent	Absent
M00831	Kedarcidin 2-hydroxynaphthoate moiety biosynthesis, malonyl-CoA => 3,6,8-trihydroxy-2-naphthoate => 3-hydroxy-7,8-dimethoxy-6-isopropoxy-2-naphthoyl-CoA	Enediyne biosynthesis	Absent	Absent	Absent	Absent	Absent	Absent	Absent	Absent	Absent	Absent	Absent	Absent	Absent	Absent	Absent	Absent	Absent	Absent	Absent	Absent	Absent	Absent	Absent	Absent	Absent	Absent	Absent	Absent	Absent	Absent	Absent	Absent	Absent	Absent	Absent	Absent	Absent	Absent	Absent	Absent	Absent	Absent	Absent
M00832	Kedarcidin 2-aza-3-chloro-beta-tyrosine moiety biosynthesis, azatyrosine => 2-aza-3-chloro-beta-tyrosyl-PCP	Enediyne biosynthesis	Absent	Absent	Absent	Absent	Absent	Absent	Absent	Absent	Absent	Absent	Absent	Absent	Absent	Absent	Absent	Absent	Absent	Absent	Absent	Absent	Absent	Absent	Absent	Absent	Absent	Absent	Absent	Absent	Absent	Absent	Absent	Absent	Absent	Absent	Absent	Absent	Absent	Absent	Absent	Absent	Absent	Absent	Absent
M00833	Calicheamicin biosynthesis, calicheamicinone => calicheamicin	Enediyne biosynthesis	Absent	Absent	Absent	Absent	Absent	Absent	Absent	Absent	Absent	Absent	Absent	Absent	Absent	Absent	Absent	Absent	Absent	Absent	Absent	Absent	Absent	Absent	Absent	Absent	Absent	Absent	Absent	Absent	Absent	Absent	Absent	Absent	Absent	Absent	Absent	Absent	Absent	Absent	Absent	Absent	Absent	Absent	Absent
M00834	Calicheamicin orsellinate moiety biosynthesis, malonyl-CoA => orsellinate-ACP => 5-iodo-2,3-dimethoxyorsellinate-ACP	Enediyne biosynthesis	Absent	Absent	Absent	Absent	Absent	Absent	Absent	Absent	Absent	Absent	Absent	Absent	Absent	Absent	Absent	Absent	Absent	Absent	Absent	Absent	Absent	Absent	Absent	Absent	Absent	Absent	Absent	Absent	Absent	Absent	Absent	Absent	Absent	Absent	Absent	Absent	Absent	Absent	Absent	Absent	Absent	Absent	Absent
M00835	Pyocyanine biosynthesis, chorismate => pyocyanine	Biosynthesis of other secondary metabolites	Absent	Absent	Absent	Absent	Absent	Absent	Absent	Absent	Absent	Absent	Absent	Absent	Absent	Absent	Absent	Absent	Absent	Absent	Absent	Absent	Absent	Absent	Absent	Absent	Absent	Absent	Absent	Absent	Absent	Absent	Absent	Absent	Absent	Absent	Absent	Absent	Absent	Absent	Absent	Absent	Absent	Absent	Absent
M00836	Coenzyme F430 biosynthesis, sirohydrochlorin => coenzyme F430	Cofactor and vitamin metabolism	Absent	Absent	Absent	Absent	Absent	Absent	Absent	Absent	Absent	Absent	Absent	Absent	Absent	Absent	Absent	Absent	Absent	Absent	Absent	Absent	Absent	Absent	Absent	Absent	Absent	Absent	Absent	Absent	Absent	Absent	Absent	Absent	Absent	Absent	Absent	Absent	Absent	Absent	Absent	Absent	Absent	Absent	Absent
M00837	Prodigiosin biosynthesis, L-proline => prodigiosin	Biosynthesis of other secondary metabolites	Absent	Absent	Absent	Absent	Absent	Absent	Absent	Absent	Absent	Absent	Absent	Absent	Absent	Absent	Absent	Absent	Absent	Absent	Absent	Absent	Absent	Absent	Absent	Absent	Absent	Absent	Absent	Absent	Absent	Absent	Absent	Absent	Absent	Absent	Absent	Absent	Absent	Absent	Absent	Absent	Absent	Absent	Absent
M00838	Undecylprodigiosin biosynthesis, L-proline => undecylprodigiosin	Biosynthesis of other secondary metabolites	Absent	Absent	Absent	Absent	Absent	Absent	Absent	Absent	Absent	Absent	Absent	Absent	Absent	Absent	Absent	Absent	Absent	Absent	Absent	Absent	Absent	Absent	Absent	Absent	Absent	Absent	Absent	Absent	Absent	Absent	Absent	Absent	Absent	Absent	Absent	Absent	Absent	Absent	Absent	Absent	Absent	Absent	Absent
M00840	Tetrahydrofolate biosynthesis, mediated by ribA and trpF, GTP => THF	Cofactor and vitamin metabolism	Absent	Absent	Absent	Absent	Absent	Absent	Absent	Absent	Absent	Absent	Absent	Absent	Absent	Absent	Absent	Absent	Absent	Absent	Absent	Absent	Absent	Absent	Absent	Absent	Absent	Absent	Absent	Absent	Absent	Absent	Absent	Absent	Absent	Absent	Absent	Absent	Absent	Absent	Absent	Absent	Absent	Absent	Absent
M00841	Tetrahydrofolate biosynthesis, mediated by PTPS, GTP => THF	Cofactor and vitamin metabolism	Absent	Absent	Absent	Absent	Absent	Absent	Absent	Absent	Absent	Absent	Absent	Absent	Absent	Absent	Absent	Absent	Absent	Absent	Absent	Absent	Absent	Absent	Absent	Absent	Absent	Absent	Absent	Absent	Absent	Absent	Absent	Absent	Absent	Absent	Absent	Absent	Absent	Absent	Absent	Absent	Absent	Absent	Absent
M00842	Tetrahydrobiopterin biosynthesis, GTP => BH4	Cofactor and vitamin metabolism	Absent	Absent	Absent	Absent	Absent	Absent	Absent	Absent	Absent	Absent	Absent	Absent	Absent	Absent	Absent	Absent	Absent	Absent	Absent	Absent	Absent	Absent	Absent	Absent	Absent	Absent	Absent	Absent	Absent	Absent	Absent	Absent	Absent	Absent	Absent	Absent	Absent	Absent	Absent	Absent	Absent	Absent	Absent
M00843	L-threo-Tetrahydrobiopterin biosynthesis, GTP => L-threo-BH4	Cofactor and vitamin metabolism	Absent	Absent	Absent	Absent	Absent	Absent	Absent	Absent	Absent	Absent	Absent	Absent	Absent	Absent	Absent	Absent	Absent	Absent	Absent	Absent	Absent	Absent	Absent	Absent	Absent	Absent	Absent	Absent	Absent	Absent	Absent	Absent	Absent	Absent	Absent	Absent	Absent	Absent	Absent	Absent	Absent	Absent	Absent
M00845	Arginine biosynthesis, glutamate => acetylcitrulline => arginine	Arginine and proline metabolism	Absent	Absent	Absent	Absent	Absent	Absent	Absent	Absent	Absent	Absent	Absent	Absent	Absent	Absent	Absent	Absent	Absent	Absent	Absent	Absent	Absent	Absent	Absent	Absent	Absent	Absent	Absent	Absent	Absent	Absent	Absent	Absent	Absent	Absent	Absent	Absent	Absent	Absent	Absent	Absent	Absent	Absent	Absent
M00846	Siroheme biosynthesis, glutamyl-tRNA => siroheme	Cofactor and vitamin metabolism	Absent	Absent	Absent	Absent	Absent	Absent	Absent	Absent	Absent	Absent	Absent	Absent	Absent	Absent	Absent	Absent	Absent	Absent	Absent	Absent	Absent	Absent	Absent	Absent	Absent	Absent	Absent	Absent	Absent	Absent	Absent	Absent	Absent	Absent	Absent	Absent	Absent	Absent	Absent	Absent	Absent	Absent	Absent
M00847	Heme biosynthesis, archaea, siroheme => heme	Cofactor and vitamin metabolism	Absent	Absent	Absent	Absent	Absent	Absent	Absent	Absent	Absent	Absent	Absent	Absent	Absent	Absent	Absent	Absent	Absent	Absent	Absent	Absent	Absent	Absent	Absent	Absent	Absent	Absent	Absent	Absent	Absent	Absent	Absent	Absent	Absent	Absent	Absent	Absent	Absent	Absent	Absent	Absent	Absent	Absent	Absent
M00848	Aurachin biosynthesis, anthranilate => aurachin A	Biosynthesis of other secondary metabolites	Absent	Absent	Absent	Absent	Absent	Absent	Absent	Absent	Absent	Absent	Absent	Absent	Absent	Absent	Absent	Absent	Absent	Absent	Absent	Absent	Absent	Absent	Absent	Absent	Absent	Absent	Absent	Absent	Absent	Absent	Absent	Absent	Absent	Absent	Absent	Absent	Absent	Absent	Absent	Absent	Absent	Absent	Absent
M00849	C5 isoprenoid biosynthesis, mevalonate pathway, archaea	Terpenoid backbone biosynthesis	Absent	Absent	Absent	Absent	Absent	Absent	Absent	Absent	Absent	Absent	Absent	Absent	Absent	Absent	Absent	Absent	Absent	Absent	Absent	Absent	Absent	Absent	Absent	Absent	Absent	Absent	Absent	Absent	Absent	Absent	Absent	Absent	Absent	Absent	Absent	Absent	Absent	Absent	Absent	Absent	Absent	Absent	Absent
M00850	Vibrio cholerae pathogenicity signature, cholera toxins	Pathogenicity	Absent	Absent	Absent	Absent	Absent	Absent	Absent	Absent	Absent	Absent	Absent	Absent	Absent	Absent	Absent	Absent	Absent	Absent	Absent	Absent	Absent	Absent	Absent	Absent	Absent	Absent	Absent	Absent	Absent	Absent	Absent	Absent	Absent	Absent	Absent	Absent	Absent	Absent	Absent	Absent	Absent	Absent	Absent
M00851	Carbapenem resistance	Drug resistance	Absent	Absent	Absent	Absent	Absent	Absent	Absent	Absent	Absent	Absent	Absent	Absent	Absent	Absent	Absent	Absent	Absent	Absent	Absent	Absent	Absent	Absent	Absent	Absent	Absent	Absent	Absent	Absent	Absent	Absent	Absent	Absent	Absent	Absent	Absent	Absent	Absent	Absent	Absent	Absent	Absent	Absent	Absent
M00852	Vibrio cholerae pathogenicity signature, toxin coregulated pilus	Pathogenicity	Absent	Absent	Absent	Absent	Absent	Absent	Absent	Absent	Absent	Absent	Absent	Absent	Absent	Absent	Absent	Absent	Absent	Absent	Absent	Absent	Absent	Absent	Absent	Absent	Absent	Absent	Absent	Absent	Absent	Absent	Absent	Absent	Absent	Absent	Absent	Absent	Absent	Absent	Absent	Absent	Absent	Absent	Absent
M00853	ETEC pathogenicity signature, colonization factors	Pathogenicity	Absent	Absent	Absent	Absent	Absent	Absent	Absent	Absent	Absent	Absent	Absent	Absent	Absent	Absent	Absent	Absent	Absent	Absent	Absent	Absent	Absent	Absent	Absent	Absent	Absent	Absent	Absent	Absent	Absent	Absent	Absent	Absent	Absent	Absent	Absent	Absent	Absent	Absent	Absent	Absent	Absent	Absent	Absent
M00856	Salmonella enterica pathogenicity signature, typhoid toxin	Pathogenicity	Absent	Absent	Absent	Absent	Absent	Absent	Absent	Absent	Absent	Absent	Absent	Absent	Absent	Absent	Absent	Absent	Absent	Absent	Absent	Absent	Absent	Absent	Absent	Absent	Absent	Absent	Absent	Absent	Absent	Absent	Absent	Absent	Absent	Absent	Absent	Absent	Absent	Absent	Absent	Absent	Absent	Absent	Absent
M00857	Salmonella enterica pathogenicity signature, Vi antigen	Pathogenicity	Absent	Absent	Absent	Absent	Absent	Absent	Absent	Absent	Absent	Absent	Absent	Absent	Absent	Absent	Absent	Absent	Absent	Absent	Absent	Absent	Absent	Absent	Absent	Absent	Absent	Absent	Absent	Absent	Absent	Absent	Absent	Absent	Absent	Absent	Absent	Absent	Absent	Absent	Absent	Absent	Absent	Absent	Absent
M00859	Bacillus anthracis pathogenicity signature, anthrax toxin	Pathogenicity	Absent	Absent	Absent	Absent	Absent	Absent	Absent	Absent	Absent	Absent	Absent	Absent	Absent	Absent	Absent	Absent	Absent	Absent	Absent	Absent	Absent	Absent	Absent	Absent	Absent	Absent	Absent	Absent	Absent	Absent	Absent	Absent	Absent	Absent	Absent	Absent	Absent	Absent	Absent	Absent	Absent	Absent	Absent
M00860	Bacillus anthracis pathogenicity signature, polyglutamic acid capsule biosynthesis	Pathogenicity	Absent	Absent	Absent	Absent	Absent	Absent	Absent	Absent	Absent	Absent	Absent	Absent	Absent	Absent	Absent	Absent	Absent	Absent	Absent	Absent	Absent	Absent	Absent	Absent	Absent	Absent	Absent	Absent	Absent	Absent	Absent	Absent	Absent	Absent	Absent	Absent	Absent	Absent	Absent	Absent	Absent	Absent	Absent
M00861	beta-Oxidation, peroxisome, VLCFA	Fatty acid biosynthesis and degradation	Absent	Absent	Absent	Absent	Absent	Absent	Absent	Absent	Absent	Absent	Absent	Absent	Absent	Absent	Absent	Absent	Absent	Absent	Absent	Absent	Absent	Absent	Absent	Absent	Absent	Absent	Absent	Absent	Absent	Absent	Absent	Absent	Absent	Absent	Absent	Absent	Absent	Absent	Absent	Absent	Absent	Absent	Absent
M00862	beta-Oxidation, peroxisome, tri/dihydroxycholestanoyl-CoA => choloyl/chenodeoxycholoyl-CoA	Sterol biosynthesis	Absent	Absent	Absent	Absent	Absent	Absent	Absent	Absent	Absent	Absent	Absent	Absent	Absent	Absent	Absent	Absent	Absent	Absent	Absent	Absent	Absent	Absent	Absent	Absent	Absent	Absent	Absent	Absent	Absent	Absent	Absent	Absent	Absent	Absent	Absent	Absent	Absent	Absent	Absent	Absent	Absent	Absent	Absent
M00866	KDO2-lipid A biosynthesis, Raetz pathway, non-LpxL-LpxM type	Lipopolysaccharide metabolism	Absent	Absent	Absent	Absent	Absent	Absent	Absent	Absent	Absent	Absent	Absent	Absent	Absent	Absent	Absent	Absent	Absent	Absent	Absent	Absent	Absent	Absent	Absent	Absent	Absent	Absent	Absent	Absent	Absent	Absent	Absent	Absent	Absent	Absent	Present	Absent	Absent	Absent	Absent	Absent	Absent	Present	Absent
M00867	KDO2-lipid A modification pathway	Lipopolysaccharide metabolism	Absent	Absent	Absent	Absent	Absent	Absent	Absent	Absent	Absent	Absent	Absent	Absent	Absent	Absent	Absent	Absent	Absent	Absent	Absent	Absent	Absent	Absent	Absent	Absent	Absent	Absent	Absent	Absent	Absent	Absent	Absent	Absent	Absent	Absent	Absent	Absent	Absent	Absent	Absent	Absent	Absent	Absent	Absent
M00868	Heme biosynthesis, animals and fungi, glycine => heme	Cofactor and vitamin metabolism	Absent	Absent	Absent	Absent	Absent	Absent	Absent	Absent	Absent	Absent	Absent	Absent	Absent	Absent	Absent	Absent	Absent	Absent	Absent	Absent	Absent	Absent	Absent	Absent	Absent	Absent	Absent	Absent	Absent	Absent	Absent	Absent	Absent	Absent	Absent	Absent	Absent	Absent	Absent	Absent	Absent	Absent	Absent
M00872	O-glycan biosynthesis, mannose type (core M3)	Glycan biosynthesis	Absent	Absent	Absent	Absent	Absent	Absent	Absent	Absent	Absent	Absent	Absent	Absent	Absent	Absent	Absent	Absent	Absent	Absent	Absent	Absent	Absent	Absent	Absent	Absent	Absent	Absent	Absent	Absent	Absent	Absent	Absent	Absent	Absent	Absent	Absent	Absent	Absent	Absent	Absent	Absent	Absent	Absent	Absent
M00873	Fatty acid biosynthesis in mitochondria, animals		Absent	Absent	Absent	Absent	Absent	Absent	Absent	Absent	Absent	Absent	Absent	Absent	Absent	Absent	Absent	Absent	Absent	Absent	Absent	Absent	Absent	Absent	Absent	Absent	Absent	Absent	Absent	Absent	Absent	Absent	Absent	Absent	Absent	Absent	Absent	Absent	Absent	Absent	Absent	Absent	Absent	Absent	Absent
M00874	Fatty acid biosynthesis in mitochondria, fungi		Absent	Absent	Absent	Absent	Absent	Absent	Absent	Absent	Absent	Absent	Absent	Absent	Absent	Absent	Absent	Absent	Absent	Absent	Absent	Absent	Absent	Absent	Absent	Absent	Absent	Absent	Absent	Absent	Absent	Absent	Absent	Absent	Absent	Absent	Absent	Absent	Absent	Absent	Absent	Absent	Absent	Absent	Absent
M00875	Staphyloferrin B biosynthesis, L-serine => staphyloferrin B		Absent	Absent	Absent	Absent	Absent	Absent	Absent	Absent	Absent	Absent	Absent	Absent	Absent	Absent	Absent	Absent	Absent	Absent	Absent	Absent	Absent	Absent	Absent	Absent	Absent	Absent	Absent	Absent	Absent	Absent	Absent	Absent	Absent	Absent	Absent	Absent	Absent	Absent	Absent	Absent	Absent	Absent	Absent
M00876	Staphyloferrin A biosynthesis, L-ornithine => staphyloferrin A		Absent	Absent	Absent	Absent	Absent	Absent	Absent	Absent	Absent	Absent	Absent	Absent	Absent	Absent	Absent	Absent	Absent	Absent	Absent	Absent	Absent	Absent	Absent	Absent	Absent	Absent	Absent	Absent	Absent	Absent	Absent	Absent	Absent	Absent	Absent	Absent	Absent	Absent	Absent	Absent	Absent	Absent	Absent
M00877	Kanosamine biosynthesis, glucose 6-phosphate => kanosamine		Absent	Absent	Absent	Absent	Absent	Absent	Absent	Absent	Absent	Absent	Absent	Absent	Absent	Absent	Absent	Absent	Absent	Absent	Absent	Absent	Absent	Absent	Absent	Absent	Absent	Absent	Absent	Absent	Absent	Absent	Absent	Absent	Absent	Absent	Absent	Absent	Absent	Absent	Absent	Absent	Absent	Absent	Absent
M00878	Phenylacetate degradation, phenylaxetate => acetyl-CoA/succinyl-CoA		Absent	Absent	Absent	Absent	Absent	Absent	Absent	Absent	Absent	Absent	Absent	Absent	Absent	Absent	Absent	Absent	Absent	Absent	Absent	Absent	Absent	Absent	Absent	Absent	Absent	Absent	Absent	Absent	Absent	Absent	Absent	Absent	Absent	Absent	Absent	Absent	Absent	Absent	Absent	Absent	Absent	Absent	Absent
M00879	Arginine succinyltransferase pathway, arginine => glutamate		Absent	Absent	Absent	Absent	Absent	Absent	Absent	Absent	Absent	Absent	Absent	Absent	Absent	Absent	Absent	Absent	Absent	Absent	Absent	Absent	Absent	Absent	Absent	Absent	Absent	Absent	Absent	Absent	Absent	Absent	Absent	Absent	Absent	Absent	Absent	Absent	Absent	Absent	Absent	Absent	Absent	Absent	Absent
M00880	Molybdenum cofactor biosynthesis, GTP => molybdenum cofactor		Present	Absent	Absent	Absent	Absent	Absent	Absent	Absent	Absent	Absent	Absent	Absent	Absent	Absent	Absent	Present	Absent	Absent	Absent	Absent	Present	Present	Absent	Absent	Absent	Absent	Absent	Absent	Absent	Absent	Absent	Absent	Absent	Absent	Absent	Absent	Absent	Absent	Present	Absent	Absent	Absent	Absent
M00881	Lipoic acid biosynthesis, plants and bacteria, octanoyl-ACP => dihydrolipoyl-E2/H		Absent	Absent	Absent	Absent	Absent	Absent	Absent	Absent	Absent	Absent	Absent	Absent	Absent	Absent	Absent	Absent	Absent	Absent	Absent	Absent	Absent	Absent	Absent	Absent	Absent	Absent	Absent	Absent	Absent	Absent	Absent	Absent	Absent	Absent	Absent	Absent	Absent	Absent	Absent	Absent	Absent	Absent	Absent
M00882	Lipoic acid biosynthesis, eukaryotes, octanoyl-ACP => dihydrolipoyl-H		Absent	Absent	Absent	Absent	Absent	Absent	Absent	Absent	Absent	Absent	Absent	Absent	Absent	Absent	Absent	Absent	Absent	Absent	Absent	Absent	Absent	Absent	Absent	Absent	Absent	Absent	Absent	Absent	Absent	Absent	Absent	Absent	Absent	Absent	Absent	Absent	Absent	Absent	Absent	Absent	Absent	Absent	Absent
M00883	Lipoic acid biosynthesis, animals and bacteria, octanoyl-ACP => dihydrolipoyl-H => dihydrolipoyl-E2		Absent	Absent	Absent	Absent	Absent	Absent	Absent	Absent	Absent	Absent	Absent	Absent	Absent	Absent	Absent	Absent	Absent	Absent	Absent	Absent	Absent	Absent	Absent	Absent	Absent	Absent	Absent	Absent	Absent	Absent	Absent	Absent	Absent	Absent	Absent	Absent	Absent	Absent	Absent	Absent	Absent	Absent	Absent
M00884	Lipoic acid biosynthesis, octanoyl-CoA => dihydrolipoyl-E2		Absent	Absent	Absent	Absent	Absent	Absent	Absent	Absent	Absent	Absent	Absent	Absent	Absent	Absent	Absent	Absent	Absent	Absent	Absent	Absent	Absent	Absent	Absent	Absent	Absent	Absent	Absent	Absent	Absent	Absent	Absent	Absent	Absent	Absent	Absent	Absent	Absent	Absent	Absent	Absent	Absent	Absent	Absent
M00889	Puromycin biosynthesis, ATP => puromycin		Absent	Absent	Absent	Absent	Absent	Absent	Absent	Absent	Absent	Absent	Absent	Absent	Absent	Absent	Absent	Absent	Absent	Absent	Absent	Absent	Absent	Absent	Absent	Absent	Absent	Absent	Absent	Absent	Absent	Absent	Absent	Absent	Absent	Absent	Absent	Absent	Absent	Absent	Absent	Absent	Absent	Absent	Absent
M00890	Roseoflavin biosynthesis, FMN => roseoflavin		Absent	Absent	Absent	Absent	Absent	Absent	Absent	Absent	Absent	Absent	Absent	Absent	Absent	Absent	Absent	Absent	Absent	Absent	Absent	Absent	Absent	Absent	Absent	Absent	Absent	Absent	Absent	Absent	Absent	Absent	Absent	Absent	Absent	Absent	Absent	Absent	Absent	Absent	Absent	Absent	Absent	Absent	Absent
M00891	Ditryptophenaline biosynthesis, tryptophan + phenylalanine => ditryptophenaline		Absent	Absent	Absent	Absent	Absent	Absent	Absent	Absent	Absent	Absent	Absent	Absent	Absent	Absent	Absent	Absent	Absent	Absent	Absent	Absent	Absent	Absent	Absent	Absent	Absent	Absent	Absent	Absent	Absent	Absent	Absent	Absent	Absent	Absent	Absent	Absent	Absent	Absent	Absent	Absent	Absent	Absent	Absent
M00892	UDP-N-acetyl-D-glucosamine biosynthesis, eukaryotes, glucose => UDP-GlcNAc		Absent	Absent	Absent	Absent	Absent	Absent	Absent	Absent	Absent	Absent	Absent	Absent	Absent	Absent	Absent	Absent	Absent	Absent	Absent	Absent	Absent	Absent	Absent	Absent	Absent	Absent	Absent	Absent	Absent	Absent	Absent	Absent	Absent	Absent	Absent	Absent	Absent	Absent	Absent	Absent	Absent	Absent	Absent
M00893	Lovastatin biosynthesis, malonyl-CoA => lovastatin acid		Absent	Absent	Absent	Absent	Absent	Absent	Absent	Absent	Absent	Absent	Absent	Absent	Absent	Absent	Absent	Absent	Absent	Absent	Absent	Absent	Absent	Absent	Absent	Absent	Absent	Absent	Absent	Absent	Absent	Absent	Absent	Absent	Absent	Absent	Absent	Absent	Absent	Absent	Absent	Absent	Absent	Absent	Absent
M00894	Cannabidiol biosynthesis, malonyl-CoA => cannabidiol/dronabinol		Absent	Absent	Absent	Absent	Absent	Absent	Absent	Absent	Absent	Absent	Absent	Absent	Absent	Absent	Absent	Absent	Absent	Absent	Absent	Absent	Absent	Absent	Absent	Absent	Absent	Absent	Absent	Absent	Absent	Absent	Absent	Absent	Absent	Absent	Absent	Absent	Absent	Absent	Absent	Absent	Absent	Absent	Absent
M00895	Thiamine biosynthesis, prokaryotes, AIR (+ DXP/glycine) => TMP/TPP		Absent	Absent	Absent	Absent	Absent	Absent	Absent	Absent	Absent	Absent	Absent	Absent	Absent	Absent	Absent	Absent	Absent	Absent	Absent	Absent	Absent	Absent	Absent	Absent	Absent	Absent	Absent	Absent	Absent	Absent	Absent	Absent	Absent	Absent	Absent	Absent	Absent	Absent	Absent	Absent	Absent	Absent	Absent
M00896	Thiamine biosynthesis, archaea, AIR (+ NAD+) => TMP/TPP		Absent	Absent	Absent	Absent	Absent	Absent	Absent	Absent	Absent	Absent	Absent	Absent	Absent	Absent	Absent	Absent	Absent	Absent	Absent	Absent	Absent	Absent	Absent	Absent	Absent	Absent	Absent	Absent	Absent	Absent	Absent	Absent	Absent	Absent	Absent	Absent	Absent	Absent	Absent	Absent	Absent	Absent	Absent
M00897	Thiamine biosynthesis, plants, AIR (+ NAD+) => TMP/thiamine/TPP		Absent	Absent	Absent	Absent	Absent	Absent	Absent	Absent	Absent	Absent	Absent	Absent	Absent	Absent	Absent	Absent	Absent	Absent	Absent	Absent	Absent	Absent	Absent	Absent	Absent	Absent	Absent	Absent	Absent	Absent	Absent	Absent	Absent	Absent	Absent	Absent	Absent	Absent	Absent	Absent	Absent	Absent	Absent
M00898	Thiamine biosynthesis, pyridoxal-5P => TMP/thiamine/TPP		Absent	Absent	Absent	Absent	Absent	Absent	Absent	Absent	Absent	Absent	Absent	Absent	Absent	Absent	Absent	Absent	Absent	Absent	Absent	Absent	Absent	Absent	Absent	Absent	Absent	Absent	Absent	Absent	Absent	Absent	Absent	Absent	Absent	Absent	Absent	Absent	Absent	Absent	Absent	Absent	Absent	Absent	Absent
M00899	Thiamine salvage pathway, HMP/HET => TMP		Absent	Absent	Absent	Absent	Absent	Absent	Absent	Present	Absent	Absent	Present	Present	Absent	Absent	Absent	Present	Present	Present	Absent	Absent	Absent	Absent	Absent	Absent	Absent	Absent	Absent	Absent	Absent	Absent	Absent	Absent	Absent	Absent	Absent	Absent	Absent	Absent	Absent	Absent	Absent	Absent	Absent
M00900	Crocin biosynthesis, crocetin => crocin		Absent	Absent	Absent	Absent	Absent	Absent	Absent	Absent	Absent	Absent	Absent	Absent	Absent	Absent	Absent	Absent	Absent	Absent	Absent	Absent	Absent	Absent	Absent	Absent	Absent	Absent	Absent	Absent	Absent	Absent	Absent	Absent	Absent	Absent	Absent	Absent	Absent	Absent	Absent	Absent	Absent	Absent	Absent
M00901	Fumiquinazoline biosynthesis, tryptophan + alanine + anthranilate => fumiquinazoline		Absent	Absent	Absent	Absent	Absent	Absent	Absent	Absent	Absent	Absent	Absent	Absent	Absent	Absent	Absent	Absent	Absent	Absent	Absent	Absent	Absent	Absent	Absent	Absent	Absent	Absent	Absent	Absent	Absent	Absent	Absent	Absent	Absent	Absent	Absent	Absent	Absent	Absent	Absent	Absent	Absent	Absent	Absent
M00902	Podophyllotoxin biosynthesis, coniferyl alcohol => podophyllotoxin		Absent	Absent	Absent	Absent	Absent	Absent	Absent	Absent	Absent	Absent	Absent	Absent	Absent	Absent	Absent	Absent	Absent	Absent	Absent	Absent	Absent	Absent	Absent	Absent	Absent	Absent	Absent	Absent	Absent	Absent	Absent	Absent	Absent	Absent	Absent	Absent	Absent	Absent	Absent	Absent	Absent	Absent	Absent
M00903	Fosfomycin biosynthesis, phosphoenolpyruvate => fosfomycin		Absent	Absent	Absent	Absent	Absent	Absent	Absent	Absent	Absent	Absent	Absent	Absent	Absent	Absent	Absent	Absent	Absent	Absent	Absent	Absent	Absent	Absent	Absent	Absent	Absent	Absent	Absent	Absent	Absent	Absent	Absent	Absent	Absent	Absent	Absent	Absent	Absent	Absent	Absent	Absent	Absent	Absent	Absent
M00904	Dapdiamides biosynthesis, L-2,3-diaminopropanoate => dapdiamide A/B/C		Absent	Absent	Absent	Absent	Absent	Absent	Absent	Absent	Absent	Absent	Absent	Absent	Absent	Absent	Absent	Absent	Absent	Absent	Absent	Absent	Absent	Absent	Absent	Absent	Absent	Absent	Absent	Absent	Absent	Absent	Absent	Absent	Absent	Absent	Absent	Absent	Absent	Absent	Absent	Absent	Absent	Absent	Absent
M00905	Grixazone biosynthesis, aspartate 4-semialdehyde => grixazone B		Absent	Absent	Absent	Absent	Absent	Absent	Absent	Absent	Absent	Absent	Absent	Absent	Absent	Absent	Absent	Absent	Absent	Absent	Absent	Absent	Absent	Absent	Absent	Absent	Absent	Absent	Absent	Absent	Absent	Absent	Absent	Absent	Absent	Absent	Absent	Absent	Absent	Absent	Absent	Absent	Absent	Absent	Absent
M00906	Ethynylserine biosynthesis, lysine => ethynylserine		Absent	Absent	Absent	Absent	Absent	Absent	Absent	Absent	Absent	Absent	Absent	Absent	Absent	Absent	Absent	Absent	Absent	Absent	Absent	Absent	Absent	Absent	Absent	Absent	Absent	Absent	Absent	Absent	Absent	Absent	Absent	Absent	Absent	Absent	Absent	Absent	Absent	Absent	Absent	Absent	Absent	Absent	Absent
M00909	UDP-N-acetyl-D-glucosamine biosynthesis, prokaryotes, glucose => UDP-GlcNAc		Present	Absent	Absent	Present	Present	Present	Present	Present	Absent	Present	Present	Present	Present	Absent	Absent	Absent	Absent	Absent	Absent	Absent	Present	Present	Absent	Absent	Absent	Absent	Absent	Absent	Absent	Absent	Absent	Absent	Absent	Absent	Absent	Absent	Absent	Absent	Absent	Absent	Absent	Absent	Absent
M00910	Phenylalanine biosynthesis, chorismate => arogenate => phenylalanine		Absent	Absent	Absent	Absent	Absent	Absent	Absent	Absent	Absent	Absent	Absent	Absent	Absent	Absent	Absent	Absent	Absent	Absent	Absent	Absent	Absent	Absent	Absent	Absent	Absent	Absent	Absent	Absent	Absent	Absent	Absent	Absent	Absent	Absent	Absent	Absent	Absent	Absent	Absent	Absent	Absent	Absent	Absent
M00911	Riboflavin biosynthesis, fungi, GTP => riboflavin/FMN/FAD		Absent	Absent	Absent	Absent	Absent	Absent	Absent	Absent	Absent	Absent	Absent	Absent	Absent	Absent	Absent	Absent	Absent	Absent	Absent	Absent	Absent	Absent	Absent	Absent	Absent	Absent	Absent	Absent	Absent	Absent	Absent	Absent	Absent	Absent	Absent	Absent	Absent	Absent	Absent	Absent	Absent	Absent	Absent
M00912	NAD biosynthesis, tryptophan => quinolinate => NAD		Absent	Absent	Absent	Absent	Absent	Absent	Absent	Absent	Absent	Absent	Absent	Absent	Absent	Absent	Absent	Absent	Absent	Absent	Absent	Absent	Absent	Absent	Absent	Absent	Absent	Absent	Absent	Absent	Absent	Absent	Absent	Absent	Absent	Absent	Absent	Absent	Absent	Absent	Absent	Absent	Absent	Absent	Absent
M00913	Pantothenate biosynthesis, 2-oxoisovalerate/spermine => pantothenate		Absent	Absent	Absent	Absent	Absent	Absent	Absent	Absent	Absent	Absent	Absent	Absent	Absent	Absent	Absent	Absent	Absent	Absent	Absent	Absent	Absent	Absent	Absent	Absent	Absent	Absent	Absent	Absent	Absent	Absent	Absent	Absent	Absent	Absent	Absent	Absent	Absent	Absent	Absent	Absent	Absent	Absent	Absent
M00914	Coenzyme A biosynthesis, archaea, 2-oxoisovalerate => 4-phosphopantoate => CoA		Absent	Absent	Absent	Absent	Absent	Absent	Absent	Absent	Absent	Absent	Absent	Absent	Absent	Absent	Absent	Absent	Absent	Absent	Absent	Absent	Absent	Absent	Absent	Absent	Absent	Absent	Absent	Absent	Absent	Absent	Absent	Absent	Absent	Absent	Absent	Absent	Absent	Absent	Absent	Absent	Absent	Absent	Absent
M00915	Caffeine degradation, caffeine => xanthine		Absent	Absent	Absent	Absent	Absent	Absent	Absent	Absent	Absent	Absent	Absent	Absent	Absent	Absent	Absent	Absent	Absent	Absent	Absent	Absent	Absent	Absent	Absent	Absent	Absent	Absent	Absent	Absent	Absent	Absent	Absent	Absent	Absent	Absent	Absent	Absent	Absent	Absent	Absent	Absent	Absent	Absent	Absent
M00916	Pyridoxal-P biosynthesis, R5P + glyceraldehyde-3P + glutamine => pyridoxal-P		Absent	Absent	Absent	Absent	Absent	Absent	Absent	Absent	Absent	Absent	Absent	Absent	Absent	Absent	Absent	Absent	Absent	Absent	Absent	Absent	Absent	Absent	Absent	Absent	Absent	Absent	Absent	Absent	Absent	Absent	Absent	Absent	Absent	Present	Absent	Absent	Absent	Absent	Absent	Absent	Absent	Present	Absent
M00917	Phytosterol biosynthesis, squalene 2,3-epoxide => campesterol/sitosterol		Absent	Absent	Absent	Absent	Absent	Absent	Absent	Absent	Absent	Absent	Absent	Absent	Absent	Absent	Absent	Absent	Absent	Absent	Absent	Absent	Absent	Absent	Absent	Absent	Absent	Absent	Absent	Absent	Absent	Absent	Absent	Absent	Absent	Absent	Absent	Absent	Absent	Absent	Absent	Absent	Absent	Absent	Absent
M00918	Aerobactin biosynthesis, lysine => aerobactin		Absent	Absent	Absent	Absent	Absent	Absent	Absent	Absent	Absent	Absent	Absent	Absent	Absent	Absent	Absent	Absent	Absent	Absent	Absent	Absent	Absent	Absent	Absent	Absent	Absent	Absent	Absent	Absent	Absent	Absent	Absent	Absent	Absent	Absent	Absent	Absent	Absent	Absent	Absent	Absent	Absent	Absent	Absent
M00919	Ectoine degradation, ectoine => aspartate		Absent	Absent	Absent	Absent	Absent	Absent	Absent	Absent	Absent	Absent	Absent	Absent	Absent	Absent	Absent	Absent	Absent	Absent	Absent	Absent	Absent	Absent	Absent	Absent	Absent	Absent	Absent	Absent	Absent	Absent	Absent	Absent	Absent	Absent	Absent	Absent	Absent	Absent	Absent	Absent	Absent	Absent	Absent
M00921	Cyclooctatin biosynthesis, dimethylallyl-PP + isopentenyl-PP => cyclooctatin		Absent	Absent	Absent	Absent	Absent	Absent	Absent	Absent	Absent	Absent	Absent	Absent	Absent	Absent	Absent	Absent	Absent	Absent	Absent	Absent	Absent	Absent	Absent	Absent	Absent	Absent	Absent	Absent	Absent	Absent	Absent	Absent	Absent	Absent	Absent	Absent	Absent	Absent	Absent	Absent	Absent	Absent	Absent
M00922	CMP-Neu5Ac biosynthesis		Absent	Absent	Absent	Absent	Absent	Absent	Absent	Absent	Absent	Absent	Absent	Absent	Absent	Absent	Absent	Absent	Absent	Absent	Absent	Absent	Absent	Absent	Absent	Absent	Absent	Absent	Absent	Absent	Absent	Absent	Absent	Absent	Absent	Absent	Absent	Absent	Absent	Absent	Absent	Absent	Absent	Absent	Absent
M00923	UDP-L-FucNAm biosynthesis		Present	Absent	Present	Present	Absent	Absent	Absent	Present	Absent	Absent	Absent	Absent	Absent	Absent	Absent	Absent	Absent	Absent	Absent	Present	Present	Absent	Absent	Absent	Absent	Absent	Absent	Absent	Absent	Absent	Absent	Absent	Absent	Absent	Absent	Absent	Absent	Absent	Present	Absent	Absent	Absent	Absent
M00924	Cobalamin biosynthesis, anaerobic, uroporphyrinogen III => sirohydrochlorin => cobyrinate a,c-diamide		Absent	Absent	Absent	Absent	Absent	Present	Absent	Absent	Absent	Absent	Absent	Absent	Absent	Absent	Absent	Absent	Absent	Absent	Absent	Absent	Absent	Absent	Absent	Absent	Absent	Absent	Absent	Absent	Absent	Absent	Absent	Absent	Absent	Absent	Absent	Absent	Absent	Absent	Absent	Absent	Absent	Absent	Absent
M00925	Cobalamin biosynthesis, aerobic, uroporphyrinogen III => precorrin 2 => cobyrinate a,c-diamide		Absent	Absent	Absent	Absent	Absent	Absent	Absent	Absent	Absent	Absent	Absent	Absent	Absent	Absent	Absent	Absent	Absent	Absent	Absent	Absent	Absent	Absent	Absent	Absent	Absent	Absent	Absent	Absent	Absent	Absent	Absent	Absent	Absent	Absent	Absent	Absent	Absent	Absent	Absent	Absent	Absent	Absent	Absent
M00926	Heme biosynthesis, bacteria, glutamyl-tRNA => coproporphyrin III => heme		Absent	Absent	Absent	Absent	Absent	Absent	Absent	Absent	Absent	Absent	Absent	Absent	Absent	Absent	Absent	Absent	Absent	Absent	Absent	Absent	Absent	Absent	Absent	Absent	Absent	Absent	Absent	Absent	Absent	Absent	Absent	Absent	Absent	Absent	Absent	Absent	Absent	Absent	Absent	Absent	Absent	Absent	Absent
M00927	Gibberellin A12 biosynthesis, GAPP => GA12		Absent	Absent	Absent	Absent	Absent	Absent	Absent	Absent	Absent	Absent	Absent	Absent	Absent	Absent	Absent	Absent	Absent	Absent	Absent	Absent	Absent	Absent	Absent	Absent	Absent	Absent	Absent	Absent	Absent	Absent	Absent	Absent	Absent	Absent	Absent	Absent	Absent	Absent	Absent	Absent	Absent	Absent	Absent
M00928	Gibberellin A4/A1 biosynthesis, GA12/GA53 => GA4/GA1		Absent	Absent	Absent	Absent	Absent	Absent	Absent	Absent	Absent	Absent	Absent	Absent	Absent	Absent	Absent	Absent	Absent	Absent	Absent	Absent	Absent	Absent	Absent	Absent	Absent	Absent	Absent	Absent	Absent	Absent	Absent	Absent	Absent	Absent	Absent	Absent	Absent	Absent	Absent	Absent	Absent	Absent	Absent
M00929	Gibberellin A1 biosynthesis, GGPP => GA1		Absent	Absent	Absent	Absent	Absent	Absent	Absent	Absent	Absent	Absent	Absent	Absent	Absent	Absent	Absent	Absent	Absent	Absent	Absent	Absent	Absent	Absent	Absent	Absent	Absent	Absent	Absent	Absent	Absent	Absent	Absent	Absent	Absent	Absent	Absent	Absent	Absent	Absent	Absent	Absent	Absent	Absent	Absent
M00930	Menaquinone biosynthesis, futalosine pathway		Absent	Absent	Absent	Absent	Absent	Absent	Absent	Absent	Absent	Absent	Absent	Absent	Absent	Absent	Absent	Absent	Absent	Absent	Absent	Absent	Absent	Absent	Absent	Absent	Absent	Absent	Absent	Absent	Absent	Absent	Absent	Absent	Absent	Absent	Absent	Absent	Absent	Absent	Absent	Absent	Absent	Absent	Absent
M00931	Menaquinone biosynthesis, modified futalosine pathway		Absent	Absent	Absent	Absent	Absent	Absent	Absent	Absent	Absent	Absent	Absent	Absent	Absent	Absent	Absent	Absent	Absent	Absent	Absent	Absent	Absent	Absent	Absent	Absent	Absent	Absent	Absent	Absent	Absent	Absent	Absent	Absent	Absent	Absent	Absent	Absent	Absent	Absent	Absent	Absent	Absent	Absent	Absent
M00932	Phylloquinone biosynthesis, chorismate (+ phytyl-PP) => phylloquinol		Absent	Absent	Absent	Absent	Absent	Absent	Absent	Absent	Absent	Absent	Absent	Absent	Absent	Absent	Absent	Absent	Absent	Absent	Absent	Absent	Absent	Absent	Absent	Absent	Absent	Absent	Absent	Absent	Absent	Absent	Absent	Absent	Absent	Absent	Absent	Absent	Absent	Absent	Absent	Absent	Absent	Absent	Absent
M00933	Plastoquinone biosynthesis, homogentisate + solanesyl-PP => plastoquinol		Absent	Absent	Absent	Absent	Absent	Absent	Absent	Absent	Absent	Absent	Absent	Absent	Absent	Absent	Absent	Absent	Absent	Absent	Absent	Absent	Absent	Absent	Absent	Absent	Absent	Absent	Absent	Absent	Absent	Absent	Absent	Absent	Absent	Absent	Absent	Absent	Absent	Absent	Absent	Absent	Absent	Absent	Absent
M00934	Mycinamicin biosynthesis, malonyl-CoA + methylmalonyl-CoA => protomycinolide IV => mycinamicin II		Absent	Absent	Absent	Absent	Absent	Absent	Absent	Absent	Absent	Absent	Absent	Absent	Absent	Absent	Absent	Absent	Absent	Absent	Absent	Absent	Absent	Absent	Absent	Absent	Absent	Absent	Absent	Absent	Absent	Absent	Absent	Absent	Absent	Absent	Absent	Absent	Absent	Absent	Absent	Absent	Absent	Absent	Absent
M00935	Methanofuran biosynthesis		Absent	Absent	Absent	Absent	Absent	Absent	Absent	Absent	Absent	Absent	Absent	Absent	Absent	Absent	Absent	Absent	Absent	Absent	Absent	Absent	Absent	Absent	Absent	Absent	Absent	Absent	Absent	Absent	Absent	Absent	Absent	Absent	Absent	Absent	Absent	Absent	Absent	Absent	Absent	Absent	Absent	Absent	Absent
M00936	Melatonin biosynthesis, plants, tryptophan => serotonin => melatonin		Absent	Absent	Absent	Absent	Absent	Absent	Absent	Absent	Absent	Absent	Absent	Absent	Absent	Absent	Absent	Absent	Absent	Absent	Absent	Absent	Absent	Absent	Absent	Absent	Absent	Absent	Absent	Absent	Absent	Absent	Absent	Absent	Absent	Absent	Absent	Absent	Absent	Absent	Absent	Absent	Absent	Absent	Absent
M00937	Aflatoxin biosynthesis, malonyl-CoA => aflatoxin B1		Absent	Absent	Absent	Absent	Absent	Absent	Absent	Absent	Absent	Absent	Absent	Absent	Absent	Absent	Absent	Absent	Absent	Absent	Absent	Absent	Absent	Absent	Absent	Absent	Absent	Absent	Absent	Absent	Absent	Absent	Absent	Absent	Absent	Absent	Absent	Absent	Absent	Absent	Absent	Absent	Absent	Absent	Absent
M00938	Pyrimidine deoxyribonucleotide biosynthesis, UDP => dTTP		Absent	Absent	Absent	Absent	Absent	Absent	Absent	Absent	Absent	Absent	Absent	Absent	Absent	Absent	Absent	Absent	Absent	Absent	Absent	Absent	Absent	Absent	Absent	Absent	Absent	Absent	Absent	Present	Absent	Absent	Absent	Absent	Absent	Absent	Absent	Absent	Absent	Absent	Absent	Absent	Absent	Absent	Absent
M00939	Pyrimidine degradation, uracil => 3-hydroxypropanoate		Absent	Absent	Absent	Absent	Absent	Absent	Absent	Absent	Absent	Absent	Absent	Absent	Absent	Absent	Absent	Absent	Absent	Absent	Absent	Absent	Absent	Absent	Absent	Absent	Absent	Absent	Absent	Absent	Absent	Absent	Absent	Absent	Absent	Absent	Absent	Absent	Absent	Absent	Absent	Absent	Absent	Absent	Absent
M00940	Flavanone biosynthesis, p-coumaroyl-CoA => liquiritigenin		Absent	Absent	Absent	Absent	Absent	Absent	Absent	Absent	Absent	Absent	Absent	Absent	Absent	Absent	Absent	Absent	Absent	Absent	Absent	Absent	Absent	Absent	Absent	Absent	Absent	Absent	Absent	Absent	Absent	Absent	Absent	Absent	Absent	Absent	Absent	Absent	Absent	Absent	Absent	Absent	Absent	Absent	Absent
M00941	Isoflavone biosynthesis, liquiritigenin/naringenin => daidzein/genistein		Absent	Absent	Absent	Absent	Absent	Absent	Absent	Absent	Absent	Absent	Absent	Absent	Absent	Absent	Absent	Absent	Absent	Absent	Absent	Absent	Absent	Absent	Absent	Absent	Absent	Absent	Absent	Absent	Absent	Absent	Absent	Absent	Absent	Absent	Absent	Absent	Absent	Absent	Absent	Absent	Absent	Absent	Absent
M00942	Pterocarpan biosynthesis, daidzein => medicarpin		Absent	Absent	Absent	Absent	Absent	Absent	Absent	Absent	Absent	Absent	Absent	Absent	Absent	Absent	Absent	Absent	Absent	Absent	Absent	Absent	Absent	Absent	Absent	Absent	Absent	Absent	Absent	Absent	Absent	Absent	Absent	Absent	Absent	Absent	Absent	Absent	Absent	Absent	Absent	Absent	Absent	Absent	Absent
M00943	Reticuline biosynthesis, dopamine + 4HPAA => (S)-reticuline		Absent	Absent	Absent	Absent	Absent	Absent	Absent	Absent	Absent	Absent	Absent	Absent	Absent	Absent	Absent	Absent	Absent	Absent	Absent	Absent	Absent	Absent	Absent	Absent	Absent	Absent	Absent	Absent	Absent	Absent	Absent	Absent	Absent	Absent	Absent	Absent	Absent	Absent	Absent	Absent	Absent	Absent	Absent
M00944	Morphine biosynthesis, (S)-reticuline => morphine		Absent	Absent	Absent	Absent	Absent	Absent	Absent	Absent	Absent	Absent	Absent	Absent	Absent	Absent	Absent	Absent	Absent	Absent	Absent	Absent	Absent	Absent	Absent	Absent	Absent	Absent	Absent	Absent	Absent	Absent	Absent	Absent	Absent	Absent	Absent	Absent	Absent	Absent	Absent	Absent	Absent	Absent	Absent
M00945	Sanguinarine biosynthesis, (S)-reticuline => sanguinarine		Absent	Absent	Absent	Absent	Absent	Absent	Absent	Absent	Absent	Absent	Absent	Absent	Absent	Absent	Absent	Absent	Absent	Absent	Absent	Absent	Absent	Absent	Absent	Absent	Absent	Absent	Absent	Absent	Absent	Absent	Absent	Absent	Absent	Absent	Absent	Absent	Absent	Absent	Absent	Absent	Absent	Absent	Absent
M00946	Noscapine biosynthesis, (S)-reticuline => noscapine		Absent	Absent	Absent	Absent	Absent	Absent	Absent	Absent	Absent	Absent	Absent	Absent	Absent	Absent	Absent	Absent	Absent	Absent	Absent	Absent	Absent	Absent	Absent	Absent	Absent	Absent	Absent	Absent	Absent	Absent	Absent	Absent	Absent	Absent	Absent	Absent	Absent	Absent	Absent	Absent	Absent	Absent	Absent
M00947	D-Arginine racemization, D-arginine => L-arginine		Absent	Absent	Absent	Absent	Absent	Absent	Absent	Absent	Absent	Absent	Absent	Absent	Absent	Absent	Absent	Absent	Absent	Absent	Absent	Absent	Absent	Absent	Absent	Absent	Absent	Absent	Absent	Absent	Absent	Absent	Absent	Absent	Absent	Absent	Absent	Absent	Absent	Absent	Absent	Absent	Absent	Absent	Absent
M00948	Hydroxyproline degradation, trans-4-hydroxy-L-proline => 2-oxoglutarate		Absent	Absent	Absent	Absent	Absent	Absent	Absent	Absent	Absent	Absent	Absent	Absent	Absent	Absent	Absent	Absent	Absent	Absent	Absent	Absent	Absent	Absent	Absent	Absent	Absent	Absent	Absent	Absent	Absent	Absent	Absent	Absent	Absent	Absent	Absent	Absent	Absent	Absent	Absent	Absent	Absent	Absent	Absent
M00949	Staphylopine biosynthesis, L-histidine => staphylopine		Absent	Absent	Absent	Absent	Absent	Absent	Absent	Absent	Absent	Absent	Absent	Absent	Absent	Absent	Absent	Absent	Absent	Absent	Absent	Absent	Absent	Absent	Absent	Absent	Absent	Absent	Absent	Absent	Absent	Absent	Absent	Absent	Absent	Absent	Absent	Absent	Absent	Absent	Absent	Absent	Absent	Absent	Absent
M00950	Biotin biosynthesis, BioU pathway, pimeloyl-ACP/CoA => biotin		Absent	Absent	Absent	Absent	Absent	Absent	Absent	Absent	Absent	Absent	Absent	Absent	Absent	Absent	Absent	Absent	Absent	Absent	Absent	Absent	Absent	Absent	Absent	Absent	Absent	Absent	Absent	Absent	Absent	Absent	Absent	Absent	Absent	Absent	Absent	Absent	Absent	Absent	Absent	Absent	Absent	Absent	Absent
M00958	Adenine ribonucleotide degradation, AMP => Urate		Absent	Absent	Absent	Absent	Absent	Absent	Absent	Absent	Absent	Absent	Absent	Absent	Absent	Absent	Absent	Absent	Absent	Absent	Absent	Absent	Absent	Absent	Absent	Absent	Absent	Absent	Absent	Absent	Absent	Absent	Absent	Absent	Absent	Absent	Absent	Absent	Absent	Absent	Absent	Absent	Absent	Absent	Absent
M00959	Guanine ribonucleotide degradation, GMP => Urate		Absent	Absent	Absent	Absent	Absent	Absent	Absent	Absent	Absent	Absent	Absent	Absent	Absent	Absent	Present	Absent	Absent	Absent	Absent	Absent	Absent	Absent	Absent	Absent	Absent	Absent	Absent	Absent	Absent	Absent	Absent	Absent	Absent	Absent	Absent	Absent	Absent	Absent	Absent	Absent	Absent	Present	Absent

## Sheet: Supplementary Table 10
Supplementary Table 10 - Plasmid sequences integrated and not integrated into a host sequence
	name	contig_count	align_frags	length	aligned_length	percent_aligned	percent_similarity	best_hit_id	reference_length	completion	contamination	percent_unaligned	NCBI Reference Sequence
Plasmid integrated into a host sequence	k141_4261697	1	1	5828	2686	46.09	99.93	NC_007141.1	45210	5.94	0.0	53.91	Campylobacter jejuni subsp. jejuni 81-176 plasmid pTet, complete sequence.
	k141_3165748	1	1	2993	1190	39.76	90.89	NC_014167.1	28312	4.29	0.0	60.24	Corynebacterium resistens DSM 45100 plasmid pJA144188
	k141_251862	1	1	18577	1395	7.51	90.5	NC_014389.1	361399	0.39	0.0	92.49	Butyrivibrio proteoclasticus B316 plasmid pCY360
	k141_2055280	1	2	3244	1251	38.56	97.45	NC_014389.1	361399	0.34	0.0	61.44	Butyrivibrio proteoclasticus B316 plasmid pCY360
	k141_820811	1	2	4012	1769	44.09	98.08	NC_014389.1	361399	0.98	0.0	55.91	Butyrivibrio proteoclasticus B316 plasmid pCY360
	k141_6763205	1	1	2479	1955	78.86	97.24	NC_014389.1	361399	0.54	0.0	21.14	Butyrivibrio proteoclasticus B316 plasmid pCY360
	k141_1344775	1	1	2518	1650	65.53	90.13	NC_014390.1	186325	0.89	0.0	34.47	Butyrivibrio proteoclasticus B316 plasmid pCY186
	k141_1773667	1	1	2149	1644	76.5	98.91	NC_014390.1	186325	0.88	0.0	23.5	Butyrivibrio proteoclasticus B316 plasmid pCY186
	k141_5832455	1	1	2492	1650	66.21	92.07	NC_014390.1	186325	0.89	0.0	33.79	Butyrivibrio proteoclasticus B316 plasmid pCY186
	k141_193916	1	1	2568	1297	50.51	93.53	NC_014824.1	420706	0.31	0.0	49.49	Ruminococcus albus 7 = DSM 20455 plasmid pRUMAL01
	k141_63608	1	1	3378	2119	62.73	99.48	NC_017070.1	29913	7.08	0.0	37.27	Selenomonas ruminantium subsp. lactilytica TAM6421 plasmid pSRC6
	k141_678647	1	1	1894	1349	71.22	99.26	NC_017076.1	94348	1.43	0.0	28.78	Selenomonas ruminantium subsp. lactilytica TAM6421 plasmid pSRC2
	k141_3229235	1	1	4221	1127	26.7	91.24	NC_017078.1	285449	0.4	0.0	73.3	Selenomonas ruminantium subsp. lactilytica TAM6421 plasmid pSRC1
	k141_1992234	1	1	4049	1849	45.67	90.27	NC_021504.1	16384	11.29	0.0	54.33	Limosilactobacillus reuteri I5007 plasmid pLRI04
	k141_4365730	1	2	2937	1910	65.03	91.89	NC_023287.1	71276	2.68	0.0	34.97	Exiguobacterium sp. S3-2 plasmid pMC1
	k141_2693803	1	1	3347	1135	33.91	95.69	NZ_CP018188.1	188293	0.6	0.0	66.09	Streptococcus salivarius strain ICDC2 plasmid unnamed
	k141_3233011	1	1	28121	1739	6.18	99.89	NZ_CP018188.1	188293	0.92	0.0	93.82	Streptococcus salivarius strain ICDC2 plasmid unnamed
	k141_1428344	1	2	3639	2874	78.98	95.9	NZ_CP028186.1	66602	4.32	0.0	21.02	Campylobacter jejuni strain CFSAN054107 plasmid pGMI16-002
	k141_6026588	1	1	2768	1637	59.14	99.45	NZ_LC473083.1	31440	5.2	0.0	40.86	Cutibacterium acnes strain TP-CU389 plasmid pTZC1
Plasmid not integrated into a host sequence	k141_4652449	1	3	2097	1943	92.66	98.46	NC_004986.1	2100	92.38	0.0	7.34	Selenomonas ruminantium plasmid pONE429
	k141_3816867	1	1	1211	1210	99.92	91.74	NC_014390.1	186325	0.65	0.0	0.08	Butyrivibrio proteoclasticus B316 plasmid pCY186
	k141_5543232	1	1	1380	1189	86.16	93.03	NC_014390.1	186325	0.64	0.0	13.84	Butyrivibrio proteoclasticus B316 plasmid pCY186
	k141_1760976	1	1	1753	1657	94.52	93.01	NC_014390.1	186325	0.89	0.0	5.48	Butyrivibrio proteoclasticus B316 plasmid pCY186
	k141_2761349	1	1	1539	1496	97.21	92.53	NC_014390.1	186325	0.8	0.0	2.79	Butyrivibrio proteoclasticus B316 plasmid pCY186
	k141_4984814	1	1	1172	1170	99.83	98.72	NC_014390.1	186325	0.63	0.0	0.17	Butyrivibrio proteoclasticus B316 plasmid pCY186
	k141_5908730	1	2	1340	1338	99.85	91.75	NC_014825.1	352646	0.55	0.0	0.15	Ruminococcus albus 7 = DSM 20455 plasmid pRUMAL02
	k141_2543261	1	1	1151	1111	96.52	96.94	NC_014825.1	352646	0.32	0.0	3.48	Ruminococcus albus 7 = DSM 20455 plasmid pRUMAL02
	k141_5122405	1	1	1319	1317	99.85	94.39	NC_015386.1	165572	0.79	0.0	0.15	Treponema succinifaciens DSM 2489 plasmid pTRESU01
	k141_4370464	1	1	2469	2032	82.3	95.67	NC_015386.1	165572	1.23	0.0	17.7	Treponema succinifaciens DSM 2489 plasmid pTRESU01
	k141_1657322	1	1	1038	1037	99.9	94.89	NC_015386.1	165572	0.63	0.0	0.1	Treponema succinifaciens DSM 2489 plasmid pTRESU01
	k141_2964251	1	2	2316	2311	99.78	97.12	NC_015386.1	165572	1.4	0.0	0.22	Treponema succinifaciens DSM 2489 plasmid pTRESU01
	k141_5996375	1	1	1465	1280	87.37	93.53	NC_017076.1	94348	1.36	0.0	12.63	Selenomonas ruminantium subsp. lactilytica TAM6421 plasmid pSRC2
	k141_1177980	1	1	1244	1161	93.33	98.28	NC_017076.1	94348	1.23	0.0	6.67	Selenomonas ruminantium subsp. lactilytica TAM6421 plasmid pSRC2
	k141_6280480	1	1	1629	1628	99.94	98.77	NC_017076.1	94348	1.73	0.0	0.06	Selenomonas ruminantium subsp. lactilytica TAM6421 plasmid pSRC2
	k141_2159995	1	1	1145	1018	88.91	92.07	NC_017078.1	285449	0.36	0.0	11.09	Selenomonas ruminantium subsp. lactilytica TAM6421 plasmid pSRC1
	k141_2558206	1	1	2233	2231	99.91	94.63	NZ_CP017832.1	144470	1.54	0.0	0.09	Butyrivibrio hungatei strain MB2003 plasmid pNP144
	k141_5958814	1	1	1029	1027	99.81	97.96	NZ_CP017832.1	144470	0.71	0.0	0.19	Butyrivibrio hungatei strain MB2003 plasmid pNP144
	k141_523987	1	1	1014	1012	99.8	99.51	NZ_CP017832.1	144470	0.7	0.0	0.2	Butyrivibrio hungatei strain MB2003 plasmid pNP144
	k141_6486574	1	1	1272	1271	99.92	99.29	NZ_CP017832.1	144470	0.88	0.0	0.08	Butyrivibrio hungatei strain MB2003 plasmid pNP144
	k141_4857663	1	1	1765	1762	99.83	98.87	NZ_CP017832.1	144470	1.22	0.0	0.17	Butyrivibrio hungatei strain MB2003 plasmid pNP144
	k141_234775	1	1	1329	1326	99.77	96.76	NZ_CP017832.1	144470	0.92	0.0	0.23	Butyrivibrio hungatei strain MB2003 plasmid pNP144
	k141_6216726	1	1	1191	1189	99.83	99.08	NZ_CP017832.1	144470	0.82	0.0	0.17	Butyrivibrio hungatei strain MB2003 plasmid pNP144
	k141_1633646	1	1	1218	1217	99.92	100.0	NZ_CP017832.1	144470	0.84	0.0	0.08	Butyrivibrio hungatei strain MB2003 plasmid pNP144
	k141_6352821	1	1	1411	1409	99.86	98.72	NZ_CP017832.1	144470	0.98	0.0	0.14	Butyrivibrio hungatei strain MB2003 plasmid pNP144
	k141_110001	1	1	1092	1034	94.69	93.43	NZ_CP028186.1	66602	1.55	0.0	5.31	Campylobacter jejuni strain CFSAN054107 plasmid pGMI16-002
	k141_916915	1	1	1256	1252	99.68	92.26	NZ_CP043029.1	82698	1.51	0.0	0.32	Pseudobutyrivibrio xylanivorans strain MA3014 plasmid pNP95
	k141_2303065	1	1	1292	1225	94.81	96.98	NZ_CP043029.1	82698	1.48	0.0	5.19	Pseudobutyrivibrio xylanivorans strain MA3014 plasmid pNP95
	k141_4215991	1	2	3005	2534	84.33	90.51	NZ_CP043029.1	82698	3.06	0.0	15.67	Pseudobutyrivibrio xylanivorans strain MA3014 plasmid pNP95
	k141_113396	1	2	1167	1055	90.4	94.15	NZ_CP050525.1	1764	59.86	0.0	9.6	Acinetobacter baumannii strain VB7036 plasmid pVB7036_2
	k141_4240941	1	1	1881	1571	83.52	96.34	NZ_CP050529.1	2682	59.02	0.0	16.48	Acinetobacter baumannii strain VB2139 plasmid pVB2139_3
	k141_5289202	1	1	1136	1133	99.74	95.6	NZ_CP050529.1	2682	42.21	0.0	0.26	Acinetobacter baumannii strain VB2139 plasmid pVB2139_3
	k141_2568988	1	2	1029	1027	99.81	98.25	NZ_CP054001.1	51017	4.03	0.0	0.19	Bacteroides fragilis strain FDAARGOS_763 plasmid unnamed1

[truncated: 2 more sheets: Supplementary Table 11, Supplementary Table 12]
